# Supplementary material for: Micro-RNA193a-3p Inhibits Breast Cancer Cell Driven Growth of Vascular Endothelial Cells by Altering Secretome and Inhibiting Mitogenesis: Transcriptomic and Functional Evidence
Source: Cells. 2022 Sep 23;11(19):2967. doi: 10.3390/cells11192967 (PMC9562882; doi:10.3390/cells11192967)
Supplement: Supplementary file 1 [file cells-11-02967-s001.zip]

Archive with 2 entries (2 files):
- Supplementary data_.pdf
- Table S1.xlsx
