# Supplementary material for: Micro-RNA193a-3p Inhibits Breast Cancer Cell Driven Growth of Vascular Endothelial Cells by Altering Secretome and Inhibiting Mitogenesis: Transcriptomic and Functional Evidence
Source: Cells. 2022 Sep 23;11(19):2967. doi: 10.3390/cells11192967 (PMC9562882; doi:10.3390/cells11192967)
Supplement: Supplementary file 1 [file cells-11-02967-s001.zip › Table S1.xlsx]

## Sheet: BioPlanet
Term	Overlap	P-value	Adjusted P-value	Odds Ratio	Combined Score	Genes
Interferon alpha/beta signaling	25/64	1.75656e-15	1.78115e-12	11.0725	376.194	IFITM3;IFITM1;IFITM2;IFI6;ADAR;IFIT1;USP18;IFIT3;IFIT2;STAT1;IFNB1;MX2;MX1;HLA-B;HLA-C;ISG15;HLA-A;HLA-F;PSMB8;OAS1;IFI27;OAS2;OAS3;XAF1;IRF9
Interferon signaling	35/168	1.00802e-11	5.11068e-09	4.56473	115.581	IFITM3;EIF4A2;IFITM1;IFITM2;UBA7;IFI6;UBE2L6;ADAR;IFIT1;USP18;IFIT3;IFIT2;NUP88;B2M;GBP1;GBP3;DDX58;STAT1;IFNB1;MX2;MX1;HLA-B;HLA-C;EIF2AK2;ISG15;HLA-A;HLA-F;PML;PSMB8;IFI27;OAS1;OAS2;OAS3;XAF1;IRF9
Immune system signaling by interferons, interleukins, prolactin, and growth hormones	45/280	1.36255e-10	4.6054e-08	3.33435	75.7447	IFITM3;EIF4A2;IFITM1;IFITM2;UBA7;IFI6;UBE2L6;ADAR;IFIT1;IL2RG;USP18;IFIT3;IFIT2;INPP5D;NUP88;B2M;GBP1;GBP3;IL1R1;STAT1;IFNB1;DDX58;MX2;STAT3;MX1;HLA-B;HLA-C;EIF2AK2;ISG15;IRAK3;HLA-A;HLA-F;PSMB8;NFKB1;PML;RBX1;IL6;IFI27;OAS1;OAS2;OAS3;TAB3;XAF1;MYD88;IRF9
Type II interferon signaling (interferon-gamma)	13/50	2.43309e-06	0.000616788	6.00355	77.604	STAT1;IFNB1;HLA-B;IFI6;TAP1;EIF2AK2;ISG15;IFIT2;PSMB9;CXCL10;OAS1;GBP1;IRF9
Antigen processing: cross presentation	15/79	2.67816e-05	0.00543131	4.0063	42.1775	NCF1;NCF2;TAP2;HLA-B;TAP1;HLA-C;CYBA;HLA-A;HLA-F;PSMB8;TAPBP;PSMB9;PSMA3;PSMF1;B2M
Endosomal/vacuolar pathway	5/9	5.59312e-05	0.00945237	21.2421	207.99	HLA-B;HLA-C;HLA-A;HLA-F;B2M
Antiviral mechanism by interferon-stimulated genes	11/70	0.000453221	0.0656523	3.52811	27.1634	EIF4A2;UBA7;DDX58;STAT1;MX2;MX1;EIF2AK2;UBE2L6;NUP88;ISG15;IFIT1;USP18
Interferon-gamma signaling pathway	14/97	0.000956978	0.121297	2.87773	20.0052	STAT1;STAT3;HLA-B;HLA-C;HLA-A;HLA-F;PML;OAS1;OAS2;OAS3;B2M;GBP1;IRF9;GBP3
Antigen presentation: folding, assembly, and peptide loading of class I MHC proteins	27/255	0.00107851	0.121512	2.02871	13.8605	NCF1;UBA7;NCF2;LRR1;KEAP1;UBE2L6;FBXO4;PSMF1;B2M;DTX3L;HLA-B;TAP2;HLA-C;TAP1;CYBA;HLA-A;UBE2A;HLA-F;PSMB8;PSMB9;RBX1;PJA1;TAPBP;PSMA3;TRIM37;RBCK1;ANAPC1
Visual signal transduction: rods	6/23	0.00132281	0.134133	5.99905	39.7616	GNGT1;SLC24A1;SAG;GUCA1A;LRAT;PDE6A
Pyruvate dehydrogenase (PDH) complex regulation	4/12	0.00332591	0.280623	8.48741	48.4293	PDP2;PDPR;PDK3;PDHB
Immune system	76/998	0.00355687	0.280623	1.42365	8.0278	EIF4A2;IFITM3;IFITM1;IFITM2;NCF1;NCF2;LRR1;KEAP1;UBE2L6;ADAR;IFIT1;ELK1;IFIT3;KIF15;IFIT2;C4B;IFIH1;C4A;FBXO4;CTSD;B2M;MBL2;DTX3L;DDX58;IL1R1;TAP2;HLA-B;TAP1;HLA-C;CYBA;IRAK3;HLA-A;HLA-F;RBX1;PJA1;TAPBP;PSMA3;IFI27;OAS1;OAS2;OAS3;RBCK1;ANAPC1;IRF9;UBA7;DCTN3;IFI6;IL2RG;USP18;CD79A;PAK1;INPP5D;NUP88;PSMF1;GBP1;GBP3;STAT1;IFNB1;MX2;STAT3;MX1;EIF2AK2;ISG15;UBE2A;LILRB4;PSMB8;NFKB1;PML;PSMB9;IL6;MAVS…
Cytosolic DNA-sensing pathway	9/56	0.00359773	0.280623	3.25843	18.3367	CXCL10;IL6;MAVS;DDX58;IFNB1;POLR1C;POLR1D;ADAR;NFKB1
Inactivation of GSK3 by Akt causes accumulation of beta-catenin in alveolar macrophages	6/30	0.00557367	0.377208	4.24775	22.0445	PROC;LEF1;EIF2AK2;NFKB1;MYD88;LRP6
Phagosome	17/154	0.00558	0.377208	2.11672	10.9827	ITGAM;NCF1;NCF2;TAP2;HLA-B;TAP1;HLA-C;CYBA;HLA-A;HLA-F;PIKFYVE;CD209;ATP6V1G3;ATP6V0D2;FCGR2C;ATP6V0A1;MBL2
TRAF3-dependent IRF activation pathway	4/14	0.00615021	0.389769	6.78921	34.5657	IFIH1;MAVS;DDX58;IFNB1
Cross-presentation of particulate exogenous antigens (phagosomes)	3/8	0.00785122	0.468302	10.1774	49.3305	NCF1;NCF2;CYBA
Negative regulators of RIG-I/MDA5 signaling	6/33	0.00901975	0.500183	3.77518	17.7748	IFIH1;MAVS;UBA7;DDX58;UBE2L6;ISG15
Tumor suppressor Arf inhibits ribosomal biogenesis	5/24	0.00937226	0.500183	4.46847	20.8678	CDKN2A;POLR1C;POLR1D;ABL1;UBE2A
Antigen processing and presentation	10/81	0.0144529	0.693896	2.39577	10.1505	TAP2;HLA-B;TAP1;HLA-C;HLA-A;HLA-F;B2M;PSMB8;TAPBP;PSMB9
Interferon-alpha signaling pathway	3/10	0.0154705	0.693896	7.26877	30.3022	STAT1;IFNB1;IRF9
Latent infection of Homo sapiens with Mycobacterium tuberculosis	6/37	0.0156796	0.693896	3.28736	13.6603	NCF1;NCF2;CYBA;ATP6V1G3;ATP6V0D2;ATP6V0A1
Bone remodeling	4/18	0.0157393	0.693896	4.84841	20.1286	IFNB1;EIF2AK2;NFKB1;IRF9
Signal transduction through IL-1R	6/38	0.0177653	0.743911	3.18446	12.835	IL6;IL1R1;IFNB1;IRAK3;NFKB1;MYD88
Leishmaniasis	09/72	0.0183498	0.743911	2.42883	9.71079	ITGAM;NCF1;NCF2;STAT1;CYBA;ELK1;FCGR2C;NFKB1;MYD88
Lissencephaly gene (LIS1) in neuronal migration and development	4/19	0.0190746	0.743911	4.52494	17.916	DNAH2;DCTN3;DNAH6;ABL1
Gamma-carboxylation, transport, and amino-terminal cleavage of proteins	3/11	0.0204023	0.753861	6.35984	24.7532	PROC;F9;GAS6
Phototransduction	5/29	0.0208167	0.753861	3.5366	13.6937	GNGT1;SLC24A1;GNAT2;GUCA1A;PDE6A
Pyruvate metabolism and citric acid (TCA) cycle	6/40	0.0224905	0.786391	2.99682	11.3719	PDPR;SLC16A1;PDP2;PDK3;SDHC;PDHB
Proteasome degradation	8/63	0.0233266	0.788439	2.47181	9.28945	PSMA3;UBA7;HLA-B;HLA-C;HLA-A;HLA-F;PSMB8;PSMB9
NF-kappaB activation through FADD/RIP-1 pathway	3/12	0.0260945	0.853541	5.65289	20.6106	IFIH1;MAVS;DDX58
Tricarboxylic acid (TCA) cycle and respiratory electron transport	12/117	0.0302083	0.957227	1.944	6.80328	PDPR;SLC16A1;PDP2;NDUFA11;ATP5E;NDUFA1;PDK3;NDUFB1;SDHC;NDUFS1;PDHB;ATP5J2
TRAF6 mediated NF-kB activation	4/22	0.0315487	0.969406	3.77018	13.0306	IFIH1;MAVS;DDX58;NFKB1
Double stranded RNA-induced gene expression	3/13	0.0325447	0.970597	5.08733	17.4248	IFNB1;EIF2AK2;NFKB1
Visual signal transduction: cones	4/23	0.0365548	0.986016	3.57156	11.8181	GNAT2;GUCA1A;CNGB3;LRAT
Lectin-induced complement pathway	3/14	0.0397432	0.986016	4.6246	14.9158	C4B;C4A;MBL2
Platelet amyloid precursor protein pathway	3/14	0.0397432	0.986016	4.6246	14.9158	F9;F11;COL4A3
Visual signal transduction	3/14	0.0397432	0.986016	4.6246	14.9158	SAG;GUCA1A;PDE6A
Activation of C3 and C5	2/6	0.0401542	0.986016	8.47397	27.2441	C4B;C4A
Bile acid and bile salt biosynthesis via 27-hydroxycholesterol	2/6	0.0401542	0.986016	8.47397	27.2441	AKR1C4;CYP7B1
Oxidative phosphorylation	13/136	0.0406534	0.986016	1.79771	5.75747	NDUFA11;NDUFA1;NDUFB1;SDHC;ATP12A;ATP5G2;ATP5J2;PPA1;ATP5E;NDUFS1;ATP6V1G3;ATP6V0D2;ATP6V0A1
Signaling by interleukins	11/109	0.0408409	0.986016	1.90826	6.10277	IL6;IL1R1;STAT1;INPP5D;STAT3;TAB3;IRAK3;IL2RG;NFKB1;MYD88;RBX1
fMLP induced chemokine gene expression in HMC-1 cells	5/35	0.0433249	0.998675	2.82838	8.87837	PAK1;NCF1;NCF2;ELK1;NFKB1
Interleukin-23-mediated signaling events	5/37	0.0531563	0.998675	2.65133	7.78037	IL6;STAT1;ITGA3;STAT3;NFKB1
Interleukin-10 anti-inflammatory signaling pathway	3/16	0.0563148	0.998675	3.91271	11.2561	IL6;STAT1;STAT3
Interleukin-9 signaling pathway	3/16	0.0563148	0.998675	3.91271	11.2561	STAT1;STAT3;IL2RG
Prolactin activation of MAPK signaling	8/75	0.057108	0.998675	2.0278	5.80522	PAK1;STAT1;PXN;STAT3;ELK1;CTSD;NFKB1;PTK2
Signaling of hepatocyte growth factor receptor	5/38	0.0585186	0.998675	2.57085	7.29712	PAK1;PXN;STAT3;ELK1;PTK2
RIG-I/MDA5-mediated induction of interferon-alpha/beta pathways	8/76	0.0608555	0.998675	1.99788	5.59256	IFIH1;MAVS;UBA7;DDX58;IFNB1;UBE2L6;ISG15;NFKB1
RNA polymerase III transcription initiation from type 2 promoter	4/27	0.060876	0.998675	2.9498	8.25623	TBP;POLR1C;POLR1D;POLR2F
Thymic stromal lymphopoietin (TSLP) pathway	9/90	0.0634714	0.998675	1.88728	5.20355	CXCL10;IL6;CD83;IL1R1;CCL20;CCR7;IL2RG;PSMB8;PSMB9
Prolactin regulation of apoptosis	11/118	0.0653875	0.998675	1.74692	4.76459	SF3B4;EGLN3;DCTN3;ZSCAN26;LRIG3;AREG;GBP1;TP63;RBX1;MATN2;GBP3
Cell to cell adhesion signaling	3/17	0.0656403	0.998675	3.63304	9.89482	PXN;CTNNA2;PTK2
Glycosylphosphatidylinositol (GPI) biosynthesis	3/17	0.0656403	0.998675	3.63304	9.89482	DPM2;PIGL;PIGG
Nitric oxide stimulation of guanylate cyclase	4/28	0.0680164	0.998675	2.82674	7.59829	GUCY1A3;PDE3A;PDE5A;PDE6A
RNA polymerase III transcription initiation From type 3 promoter	4/28	0.0680164	0.998675	2.82674	7.59829	TBP;POLR1C;POLR1D;POLR2F
Pyruvate metabolism	6/52	0.068379	0.998675	2.21363	5.93848	PDPR;SLC16A1;PDP2;PDK3;PDHB;ACACA
Interleukin-12-mediated signaling events	6/65	0.0694671	0.998675	2.04879	5.46391	IL1R1;STAT1;STAT3;HLA-A;IL2RG;B2M;NFKB1
ChREBP activates metabolic gene expression	2/8	0.0696077	0.998675	5.64871	15.0531	FASN;ACACA
Transcription factor regulation of microRNAs related to cardiac hypertrophy	2/8	0.0696077	0.998675	5.64871	15.0531	STAT3;NFKB1
Lysosome	11/121	0.0753249	0.998675	1.699	4.39353	GBA;ACP2;PPT2;GUSB;CD68;LIPA;ATP6V0D2;AP4B1;CTSD;ATP6V0A1;CLN5
Post-translational modification: biosynthesis of GPI-anchored proteins	4/29	0.0755684	0.998675	2.71353	7.00827	PIGS;DPM2;PIGL;PIGG
Fatty acyl-CoA biosynthesis	3/18	0.0756205	0.998675	3.39066	8.75477	FASN;ELOVL7;ACACA
Graft-versus-host disease	5/41	0.0763823	0.998675	2.35624	6.06025	IL6;HLA-B;HLA-C;HLA-A;HLA-F
Ubiquitin-mediated proteolysis	12/136	0.0778893	0.998675	1.64446	4.19743	UBA7;UBR5;FBXO4;KEAP1;UBE2L6;UBE4B;BIRC6;TRIM37;UBE2A;ANAPC1;PML;RBX1
Telomerase regulation	7/67	0.0790305	0.998675	1.98028	5.0258	YWHAE;BLM;ZNFX1;SIN3A;ABL1;TERF2IP;NFKB1
TRAF6-mediated IRF7 activation	4/30	0.0835227	0.998675	2.60902	6.47725	IFIH1;MAVS;DDX58;IFNB1
TAp63 pathway	6/55	0.0848638	0.998675	2.07777	5.12525	ITGA3;CDKN2A;ABL1;AEN;TP63;PML
Hypoxic and oxygen homeostasis regulation of HIF-1-alpha	3/19	0.0862228	0.998675	3.17857	7.79011	EGLN3;CDKN2A;RBX1
TP53 network	3/19	0.0862228	0.998675	3.17857	7.79011	CDKN2A;ABL1;TP63
Alpha-4 beta-7 integrin signaling	2/9	0.0862692	0.998675	4.8415	11.863	PXN;PTK2
cAMP receptor, G-protein-independent pathways inferred from amoeba model	2/9	0.0862692	0.998675	4.8415	11.863	STAT1;STAT3
Amino acid transport across the plasma membrane	4/31	0.0918687	0.998675	2.51226	5.99775	SLC7A5;SLC43A2;SLC3A1;SLC38A5
Cell differentiation pathway	3/20	0.0974125	0.998675	2.99144	6.96646	SOX2;STAT3;EZH2
Estrogen receptor signaling pathway	3/20	0.0974125	0.998675	2.99144	6.96646	GNGT1;ELK1;NFKB1
RIG-I-like receptor signaling pathway	7/71	0.100327	0.998675	1.85612	4.26782	IFIH1;CXCL10;MAVS;DDX58;IFNB1;ISG15;NFKB1
Viral myocarditis	7/71	0.100327	0.998675	1.85612	4.26782	MYH1;HLA-B;ABL1;HLA-C;MYH9;HLA-A;HLA-F
Prothrombin activation intrinsic pathway	4/32	0.100594	0.998675	2.4224	5.56344	PROC;F9;F11;COL4A3
Nucleotide excision repair	6/58	0.103342	0.998675	1.95759	4.44316	RFC2;RPA3;POLR2F;GTF2H2;GTF2H5;RBX1
Bile acids and bile salt biosynthesis	2/10	0.103969	0.998675	4.23609	9.58907	AKR1C4;CYP7B1
Electron transport reaction in mitochondria	2/10	0.103969	0.998675	4.23609	9.58907	NDUFA1;SDHC
NODAL signaling regulation	2/10	0.103969	0.998675	4.23609	9.58907	ACVR1C;TDGF1
Nef-mediated downregulation of MHC class I complex cell surface expression	2/10	0.103969	0.998675	4.23609	9.58907	HLA-A;B2M
RNA polymerase III transcription	5/45	0.104233	0.998675	2.12016	4.79394	TBP;POLR1C;POLR1D;POLR2F;ADAR
Mitotic G2-G2/M phases	8/87	0.112061	0.998675	1.71869	3.7617	YWHAE;DCTN3;CEP192;PCNT;SFI1;CDK5RAP2;CDC25B;CEP78
Ephrin receptor B forward pathway	6/60	0.116731	0.998675	1.88488	4.04851	GRIA1;PAK1;PXN;EPHB2;EPHB1;PTK2
Monoamine transport	4/34	0.119131	0.998675	2.26067	4.80965	UNC13B;TDO2;IL1R1;PVRL2
ABC transporters	5/47	0.119797	0.998675	2.01899	4.28421	ABCA4;TAP2;TAP1;ABCA8;ABCG1
Actions of nitric oxide in the heart	5/47	0.119797	0.998675	2.01899	4.28421	GNGT1;GUCY1A3;RYR2;PRKAR1A;PDE3A
Epstein-Barr virus LMP1 signaling	3/22	0.121406	0.998675	2.67627	5.64321	CCL20;IFNB1;NFKB1
Folate biosynthesis	2/11	0.122539	0.998675	3.76521	7.90439	GGH;PTS
Arrhythmogenic right ventricular cardiomyopathy (ARVC)	7/75	0.124438	0.998675	1.74657	3.63976	RYR2;CACNG7;TCF7L2;ITGA3;LEF1;CACNA1D;CTNNA2
EGF receptor (ErbB1) signaling pathway	4/35	0.128912	0.998675	2.18763	4.48163	PAK1;STAT1;STAT3;PTK2
Interleukin-7 signaling pathway	4/35	0.128912	0.998675	2.18763	4.48163	STAT1;STAT3;NMI;IL2RG
Primary immunodeficiency	4/35	0.128912	0.998675	2.18763	4.48163	CD79A;TAP2;TAP1;IL2RG
Deadenylation of mRNA	3/23	0.134134	0.998675	2.54232	5.10731	EIF4A2;CNOT6;EIF4B
RNA polymerase III transcription termination	3/23	0.134134	0.998675	2.54232	5.10731	POLR1C;POLR1D;POLR2F
Angiopoietin receptor Tie2-mediated signaling	5/49	0.136377	0.998675	1.92701	3.83925	PAK1;PXN;ELK1;NFKB1;PTK2
Bile salt and organic anion SLC transporters	2/12	0.141828	0.998675	3.38851	6.61823	SLC13A3;SLC16A1
SRF and microRNAs in smooth muscle differentiation and proliferation	2/12	0.141828	0.998675	3.38851	6.61823	MYOCD;ELK1
NF-kappaB signaling pathway	3/24	0.147297	0.998675	2.42113	4.63719	IL1R1;NFKB1;MYD88
Ras-independent pathway in NK cell-mediated cytotoxicity	3/24	0.147297	0.998675	2.42113	4.63719	PAK1;HLA-A;B2M
Allograft rejection	4/37	0.149422	0.998675	2.05483	3.90619	HLA-B;HLA-C;HLA-A;HLA-F
p73 transcription factor network	7/79	0.151204	0.998675	1.64918	3.11552	TP53AIP1;FASN;ABL1;UBE4B;AEN;TP63;PML
Cell surface interactions at the vascular wall	8/94	0.153874	0.998675	1.57821	2.9538	SLC7A5;ITGAM;SLC16A1;PROC;ITGA3;INPP5D;CD47;GAS6
Fc gamma receptor-mediated phagocytosis	8/94	0.153874	0.998675	1.57821	2.9538	PAK1;SCIN;NCF1;ARPC3;INPP5D;ASAP3;FCGR2C;WASF3
Factors involved in megakaryocyte development and platelet production	10/125	0.160388	0.998675	1.47567	2.70071	EHD1;RAD51B;PRKAR1A;SIN3A;IFNB1;ABL1;MFN2;MAFK;ZFPM2;KIF15
Interleukin-1 signaling pathway	10/125	0.160388	0.998675	1.47567	2.70071	IL6;IL1R1;TAB3;UBE2L6;IRAK3;UBE2A;ELK1;NFKB1;MYD88;RBX1
Basigin interactions	3/25	0.160857	0.998675	2.31095	4.22267	SLC7A5;SLC16A1;ITGA3
Fatty acid biosynthesis	3/25	0.160857	0.998675	2.31095	4.22267	OXSM;FASN;ACACA
Ghrelin pathway	3/25	0.160857	0.998675	2.31095	4.22267	FASN;ACACA;ABCG1
Interferon alpha signaling regulation	3/25	0.160857	0.998675	2.31095	4.22267	STAT1;IFNB1;USP18
RNA polymerase I transcription initiation	3/25	0.160857	0.998675	2.31095	4.22267	POLR1C;POLR1D;GTF2H2
TPO signaling pathway	3/25	0.160857	0.998675	2.31095	4.22267	STAT1;STAT3;ELK1
CTL mediated immune response against target cells	2/13	0.161698	0.998675	3.0803	5.61238	HLA-A;B2M
Chemiosmotic coupling formation of ATP	2/13	0.161698	0.998675	3.0803	5.61238	ATP5E;ATP5J2
Interleukin-22 soluble receptor signaling pathway	2/13	0.161698	0.998675	3.0803	5.61238	STAT1;STAT3
Keap1-Nrf2 pathway	2/13	0.161698	0.998675	3.0803	5.61238	KEAP1;EPHB2
PIP biosynthesis at the early endosome membrane	2/13	0.161698	0.998675	3.0803	5.61238	INPP4B;PIKFYVE
Purine salvage	2/13	0.161698	0.998675	3.0803	5.61238	GMPR;HPRT1
Signal regulatory protein (SIRP) family interactions	2/13	0.161698	0.998675	3.0803	5.61238	CD47;PTK2
Respiratory electron transport, ATP biosynthesis by chemiosmotic coupling, and heat production by uncoupling proteins	7/81	0.165514	0.998675	1.60444	2.88591	NDUFA11;ATP5E;NDUFA1;NDUFB1;SDHC;NDUFS1;ATP5J2
SIDS susceptibility pathways	6/67	0.169793	0.998675	1.66797	2.9576	C4B;KCNH2;RYR2;C4A;IL6;NFKB1
cAMP cell motility pathway inferred from amoeba model	6/67	0.169793	0.998675	1.66797	2.9576	PAK1;DGKA;PDE3A;PDE4DIP;PDE5A;PDE6A
Toll-like receptor signaling pathway regulation	11/142	0.169978	0.998675	1.42505	2.52531	CXCL10;IL6;STAT1;IFNB1;TRAFD1;TAB3;IRAK3;RBCK1;NFKB1;MYD88;MBL2
Tricarboxylic acid (TCA) cycle	4/39	0.171081	0.998675	1.9372	3.42037	PDP2;PDK3;SDHC;PDHB
Interleukin-27-mediated signaling events	3/26	0.174774	0.998675	2.21036	3.85544	IL6;STAT1;STAT3
Segmentation clock	3/26	0.174774	0.998675	2.21036	3.85544	NOTCH2;PROC;LRP6
TGF-beta signaling in development	3/26	0.174774	0.998675	2.21036	3.85544	ACVR1;ACVR1C;TDGF1
Binding of chemokines to chemokine receptors	5/54	0.181822	0.998675	1.72992	2.94904	CXCL10;CCL20;ACKR4;ACKR3;CCR7
CARM1 transcriptional regulation by protein methylation	2/14	0.182024	0.998675	2.82346	4.81009	PRKAR1A;NCOA3
Complement cascade regulation	2/14	0.182024	0.998675	2.82346	4.81009	C4B;C4A
Bile acid and bile salt metabolism	3/27	0.189012	0.998675	2.11815	3.52872	SLCO1A2;AKR1C4;CYP7B1
Collecting duct acid secretion	3/27	0.189012	0.998675	2.11815	3.52872	ATP6V1G3;ATP6V0D2;ATP6V0A1
Control of gene expression by vitamin D receptor	3/27	0.189012	0.998675	2.11815	3.52872	CHAF1A;NCOA3;ARID1A
FOXM1 transcription factor network	4/41	0.193747	0.998675	1.8323	3.00717	CDKN2A;ONECUT1;ETV5;CDC25B
Complement and coagulation cascades	6/70	0.195148	0.998675	1.58953	2.59728	C4B;C4A;F9;PROC;F11;MBL2
ATR activation in response to replication stress	2/15	0.202693	0.998675	2.60613	4.15955	RFC2;RPA3
Coagulation intrinsic pathway	2/15	0.202693	0.998675	2.60613	4.15955	F9;F11
Extrinsic prothrombin activation pathway	2/15	0.202693	0.998675	2.60613	4.15955	PROC;F9
Glycosaminoglycan biosynthesis: keratan sulfate	2/15	0.202693	0.998675	2.60613	4.15955	B4GALT1;CHST1
Mechanisms of transcriptional repression by DNA methylation	2/15	0.202693	0.998675	2.60613	4.15955	MECP2;SIN3A
PRC2 complex long-term gene silencing through modification of histone tails	2/15	0.202693	0.998675	2.60613	4.15955	EED;EZH2
Multi-step regulation of transcription by PITX2	3/28	0.203531	0.998675	2.03332	3.23691	PROC;LEF1;LRP6
PTM: gamma carboxylation, hypusine formation and arylsulfatase activation	3/28	0.203531	0.998675	2.03332	3.23691	PROC;F9;GAS6
Rac1 cell motility signaling pathway	6/71	0.203901	0.998675	1.56499	2.48852	PAK1;NCF1;NCF2;ARPC3;STAT3;CYBA
Eukaryotic transcription initiation	4/42	0.205413	0.998675	1.78398	2.82357	TBP;POLR1D;POLR2F;GTF2H2
Messenger RNA splicing: minor pathway	4/42	0.205413	0.998675	1.78398	2.82357	SF3B4;DDX23;POLR2F;SRSF7
Purine metabolism	12/164	0.205702	0.998675	1.33953	2.11824	GUCY1A3;NT5E;PNPT1;ATIC;POLR1C;PDE3A;POLR1D;GMPR;POLR2F;PDE5A;HPRT1;PDE6A
Leukocyte transendothelial migration	9/117	0.206146	0.998675	1.41343	2.23205	CLDN6;ITGAM;NCF1;NCF2;RASSF5;PXN;CYBA;CTNNA2;PTK2
Post-translational protein modification	14/196	0.206419	0.998675	1.30546	2.05982	PIGS;GALNT14;B4GALT1;ALG11;DPM2;F9;PROC;GALNTL5;MUC7;ST8SIA6;PIGL;PIGG;GAS6;ST6GALNAC3
Acute myeloid leukemia	5/57	0.211432	0.998675	1.62986	2.53255	TCF7L2;LEF1;STAT3;PML;NFKB1
Type 1 diabetes mellitus	4/43	0.217277	0.998675	1.73815	2.65343	HLA-B;HLA-C;HLA-A;HLA-F
Voltage-gated potassium channels	4/43	0.217277	0.998675	1.73815	2.65343	KCNH2;KCNH3;KCNC3;KCNA10
Histidine metabolism	3/29	0.218296	0.998675	1.95501	2.97533	METTL2B;ALDH3A1;WBSCR22
Homologous recombination	3/29	0.218296	0.998675	1.95501	2.97533	RAD51B;BLM;RPA3
IGF1 pathway	3/29	0.218296	0.998675	1.95501	2.97533	YWHAE;PXN;PTK2
RNA polymerase	3/29	0.218296	0.998675	1.95501	2.97533	POLR1C;POLR1D;POLR2F
Transferrin endocytosis and recycling	3/29	0.218296	0.998675	1.95501	2.97533	ATP6V1G3;ATP6V0D2;ATP6V0A1
Androgen receptor signaling, proteolysis, and transcription regulation	7/88	0.219876	0.998675	1.46524	2.21938	ZMIZ1;NCOA3;STAT3;GAS6;PATZ1;ETV5;PTK2
Autodegradation of Cdh1 by Cdh1-APC/C	5/58	0.22163	0.998675	1.59902	2.40932	PSMA3;PSMF1;ANAPC1;PSMB8;PSMB9
Gap-filling DNA repair biosynthesis and ligation in global genomic nucleotide excision repair	2/16	0.223604	0.998675	2.41985	3.62464	RFC2;RPA3
PI3K subunit p85 role in regulation of actin organization and cell migration	2/16	0.223604	0.998675	2.41985	3.62464	PAK1;ARPC3
Primary bile acid biosynthesis	2/16	0.223604	0.998675	2.41985	3.62464	AKR1C4;CYP7B1
Riboflavin metabolism	2/16	0.223604	0.998675	2.41985	3.62464	ACP6;ACP2
Sonic Hedgehog (Shh) pathway	2/16	0.223604	0.998675	2.41985	3.62464	PRKAR1A;GLI3
p75 neurotrophin receptor signaling via NF-kB	2/16	0.223604	0.998675	2.41985	3.62464	NFKB1;MYD88
NCAM1 interactions	4/44	0.229319	0.998675	1.6946	2.49554	COL6A2;COL4A3;CACNA1D;GFRA1
Interferon-beta enhancer pathway	3/30	0.233271	0.998675	1.8825	2.74008	IFNB1;ARID1A;NFKB1
PDGFA signaling pathway	3/30	0.233271	0.998675	1.8825	2.74008	STAT1;STAT3;ELK1
T cell receptor regulation of apoptosis	38/603	0.239738	0.998675	1.14293	1.63234	IFITM3;IFITM1;CD83;LEF1;GCC1;MSLN;PTS;NPIPA1;CCR7;PSMF1;GBP1;APOL3;HMGN1;GBP3;SLC16A1;CCL20;STAT1;CDKN2A;RFC2;IL1R1;MX1;HLA-B;SHISA5;TAP1;UBE2A;PSMB8;NFKB1;PSMB9;CXCL10;IL6;TFCP2;TDP2;PPA1;TFAM;S100A4;HOXD3;LAP3;TRIM31
Apoptotic cleavage of cellular proteins	2/17	0.244666	0.998675	2.25841	3.17952	ACIN1;PTK2
Chromatin remodeling by hSWI/SNF ATP-dependent complexes	2/17	0.244666	0.998675	2.25841	3.17952	TBP;ARID1A
Complement activation, classical pathway	2/17	0.244666	0.998675	2.25841	3.17952	C4B;C4A
Renin-angiotensin system	2/17	0.244666	0.998675	2.25841	3.17952	MAS1;MME
Cyclin B2-mediated events	1/5	0.249575	0.998675	4.23318	5.87564	CDC25B
Cytochrome P450 metabolism of miscellaneous substrates	1/5	0.249575	0.998675	4.23318	5.87564	CYP4F11
Extrinsic pathway	1/5	0.249575	0.998675	4.23318	5.87564	F9
Flap intermediate removal from the telomere lagging strand (C-strand)	1/5	0.249575	0.998675	4.23318	5.87564	RPA3
Maturation of Notch precursor via proteolytic cleavage	1/5	0.249575	0.998675	4.23318	5.87564	NOTCH2
Sodium-coupled phosphate cotransporters	1/5	0.249575	0.998675	4.23318	5.87564	SLC34A2
Sodium-coupled sulphate, di- and tri-carboxylate transporters	1/5	0.249575	0.998675	4.23318	5.87564	SLC13A3
Leptin signaling pathway	5/61	0.253048	0.998675	1.51312	2.07929	STAT1;STAT3;ELK1;ACACA;NFKB1
Licensing factor removal from origins	5/61	0.253048	0.998675	1.51312	2.07929	PSMA3;PTTG1;PSMF1;PSMB8;PSMB9
Mitochondrial pathway of apoptosis: caspases	6/77	0.259069	0.998675	1.43228	1.93452	CAPN8;ACIN1;NDUFS1;BIRC6;XAF1;PTK2
Fibrin clot formation (clotting cascade)	3/32	0.263714	0.998675	1.75249	2.33587	PROC;F9;F11
Hypothetical network for drug addiction	3/32	0.263714	0.998675	1.75249	2.33587	GRIA1;PPA1;TERF2IP
Signaling by Robo receptor	3/32	0.263714	0.998675	1.75249	2.33587	PAK1;ABL1;SRGAP3
Pre-NOTCH processing in Golgi	2/18	0.265797	0.998675	2.11715	2.80527	NOTCH2;B4GALT1
Serotonin receptor 4/6/7 and NR3C signaling	2/18	0.265797	0.998675	2.11715	2.80527	HTR6;ELK1
Delta Np63 pathway	4/47	0.266341	0.998675	1.57613	2.08518	CDKN2A;ITGA3;FASN;TP63
LKB1 signaling events	4/47	0.266341	0.998675	1.57613	2.08518	YWHAE;CRTC2;CDC37;CTSD
Leptin influence on immune response	8/110	0.271292	0.998675	1.32951	1.73443	CD79A;IL6;ITGAM;NCF2;OAS2;CCR7;NFKB1;IFIT2
ATM pathway	4/48	0.278921	0.998675	1.54022	1.9666	BLM;RNF8;ABL1;NFKB1
Global genomic nucleotide excision repair (GG-NER)	3/33	0.279116	0.998675	1.69398	2.16173	RFC2;RPA3;GTF2H2
STAT3 pathway	2/19	0.286923	0.998675	1.9925	2.48772	IL6;STAT3
Signaling by FGFR1 fusion mutants	2/19	0.286923	0.998675	1.9925	2.48772	STAT1;STAT3
Signaling by NODAL	2/19	0.286923	0.998675	1.9925	2.48772	ACVR1C;TDGF1
Apoptosis modulation and signaling	6/80	0.288017	0.998675	1.374	1.71026	IL1R1;CDKN2A;BIRC6;NFKB1;MYD88;TNFRSF10D
Alternative NF-kappaB pathway	1/6	0.291459	0.998675	3.38637	4.1749	NFKB1
Fas signaling pathway in hepatocytes	1/6	0.291459	0.998675	3.38637	4.1749	NCF1
Influenza factor interactions with host	1/6	0.291459	0.998675	3.38637	4.1749	EIF2AK2
Low-density lipoprotein (LDL) pathway during atherogenesis	1/6	0.291459	0.998675	3.38637	4.1749	IL6
NADE-dependent death signaling	1/6	0.291459	0.998675	3.38637	4.1749	YWHAE
NF-kappaB activation	1/6	0.291459	0.998675	3.38637	4.1749	NFKB1
Pre-NOTCH Processing in the endoplasmic reticulum	1/6	0.291459	0.998675	3.38637	4.1749	NOTCH2
Signaling by EGFR	1/6	0.291459	0.998675	3.38637	4.1749	LRIG1
Vasopressin-like receptors	1/6	0.291459	0.998675	3.38637	4.1749	OXTR
Amino acid and oligopeptide SLC transporters	4/49	0.291591	0.998675	1.50592	1.85589	SLC7A5;SLC43A2;SLC3A1;SLC38A5
Deadenylation-dependent mRNA decay	4/49	0.291591	0.998675	1.50592	1.85589	EIF4A2;CNOT6;DCP2;EIF4B
Interleukin-5 signaling pathway	4/49	0.291591	0.998675	1.50592	1.85589	IL6;STAT1;STAT3;ELK1
PDGFB signaling pathway	9/129	0.293549	0.998675	1.27127	1.55822	YWHAE;MYOCD;PAK1;ARPC3;STAT1;STAT3;ABL1;EIF2AK2;ELK1
EPO receptor signaling	3/34	0.294599	0.998675	1.63925	2.00339	STAT1;STAT3;ELK1
TSH regulation of gene expression	7/97	0.297328	0.998675	1.31808	1.59873	NOTCH2;THEMIS2;FNTB;CYBA;S100A4;LYST;PPIC
MAP kinase signaling pathway	6/81	0.297818	0.998675	1.3556	1.64201	PAK1;STAT1;MAP3K9;ELK1;MAP4K3;NFKB1
Interleukin-2 signaling pathway	51/847	0.304748	0.998675	1.08817	1.29304	IFITM3;SRP19;ITGAM;GUCA1A;IFIT1;ELK1;LYST;ATIC;CCR7;CTSD;CD53;IL1R1;TAP1;TRAFD1;CYP7B1;CDC25B;PARP8;SLC7A5;DPM2;ALDH3A1;S100A4;RIN3;IRF9;LY6E;HEMGN;BLM;DENND3;IL2RG;SAMHD1;AIF1;PAK1;INPP5D;GBP1;FKTN;YARS;CYB5A;STAT1;STAT3;MX1;TBCD;IFI44;PDE4DIP;RAB27B;NMI;NFKB1;EHD1;IL6;THEMIS2;TRIM37;CD68;EZH2
Destabilization of mRNA by AUF1 (hnRNP D0)	5/66	0.3075	0.998675	1.38872	1.63769	PSMA3;PSMF1;PSMB8;RBX1;PSMB9
Endochondral ossification	5/66	0.3075	0.998675	1.38872	1.63769	IFT88;SCIN;STAT1;IHH;GLI3
APC/C-mediated degradation of cell cycle proteins	6/82	0.307681	0.998675	1.3377	1.57673	PSMA3;PTTG1;PSMF1;ANAPC1;PSMB8;PSMB9
Adaptive immune system	37/606	0.307954	0.998675	1.10376	1.30001	IFITM1;NCF1;UBA7;NCF2;LRR1;DCTN3;KEAP1;UBE2L6;KIF15;CD79A;PAK1;INPP5D;FBXO4;PSMF1;B2M;CTSD;DTX3L;TAP2;HLA-B;TAP1;HLA-C;CYBA;HLA-A;UBE2A;HLA-F;LILRB4;PSMB8;NFKB1;PSMB9;RBX1;PJA1;TAPBP;PSMA3;TRIM37;RBCK1;PVRL2;ANAPC1
Acute myocardial infarction	2/20	0.30798	0.998675	1.88171	2.21613	PROC;COL4A3
Dual incision reaction in GG-NER	2/20	0.30798	0.998675	1.88171	2.21613	RPA3;GTF2H2
Hypertrophy pathway	2/20	0.30798	0.998675	1.88171	2.21613	WDR1;IL1R1
N-glycan antennae elongation in the medial/trans-Golgi	2/20	0.30798	0.998675	1.88171	2.21613	B4GALT1;ST8SIA6
Nerve growth factor (NGF) pathway	2/20	0.30798	0.998675	1.88171	2.21613	DPM2;ELK1
Signaling by Hippo	2/20	0.30798	0.998675	1.88171	2.21613	YWHAE;WWC1
Integrated cancer pathway	3/35	0.310132	0.998675	1.58794	1.85909	BLM;STAT1;CDC25B
Pyrimidine metabolism	7/100	0.3244	0.998675	1.27536	1.43577	NT5E;PNPT1;POLR1C;POLR1D;CMPK2;POLR2F;TK2
Ion transport by P-type ATPases	3/36	0.325688	0.998675	1.53974	1.7273	ATP10D;ATP11A;ATP12A
E-cadherin keratinocyte pathway	2/21	0.328909	0.998675	1.78258	1.98218	FMN1;AJUBA
Oxidative stress-induced gene expression via Nrf2	2/21	0.328909	0.998675	1.78258	1.98218	KEAP1;MAFK
Y branching of actin filaments	2/21	0.328909	0.998675	1.78258	1.98218	ARPC3;WASF3
p38 MK2 pathway	2/21	0.328909	0.998675	1.78258	1.98218	YWHAE;CDC25B
Activation of NF-kappaB in B cells	5/68	0.329758	0.998675	1.34449	1.49157	PSMA3;PSMF1;NFKB1;PSMB8;PSMB9
Epithelial cell signaling in Helicobacter pylori infection	5/68	0.329758	0.998675	1.34449	1.49157	PAK1;ATP6V1G3;ATP6V0D2;NFKB1;ATP6V0A1
Autoimmune thyroid disease	4/52	0.329983	0.998675	1.41157	1.56503	HLA-B;HLA-C;HLA-A;HLA-F
Endometrial cancer	4/52	0.329983	0.998675	1.41157	1.56503	TCF7L2;LEF1;CTNNA2;ELK1
Activation of PKC through G-protein coupled receptors	1/7	0.331007	0.998675	2.82182	3.11985	NFKB1
Attachment of GPI anchor to uPAR	1/7	0.331007	0.998675	2.82182	3.11985	PIGS
Creatine metabolism	1/7	0.331007	0.998675	2.82182	3.11985	GATM
Gene expression regulation in late stage pancreatic bud precursor cells	1/7	0.331007	0.998675	2.82182	3.11985	ONECUT1
Homologous DNA pairing and strand exchange	1/7	0.331007	0.998675	2.82182	3.11985	RPA3
Integrin alpha-2b beta-3 signaling	1/7	0.331007	0.998675	2.82182	3.11985	PTK2
Interleukin-1 processing	1/7	0.331007	0.998675	2.82182	3.11985	NFKB1
Internal ribosome entry pathway	1/7	0.331007	0.998675	2.82182	3.11985	EIF4A2
Nectin/Necl trans heterodimerization	1/7	0.331007	0.998675	2.82182	3.11985	PVRL2
Phase I of biological oxidations: non-cytochrome P450 enzymes	1/7	0.331007	0.998675	2.82182	3.11985	LIPA
Vitamin A uptake in enterocytes	1/7	0.331007	0.998675	2.82182	3.11985	LRAT
Wnt/LRP6 signaling	1/7	0.331007	0.998675	2.82182	3.11985	LRP6
TNF-alpha signaling pathway	7/101	0.333514	0.998675	1.26173	1.38546	IL6;STAT1;CDC37;TAB3;CYBA;NFKB1;MAP4K3
TNF-alpha effects on cytokine activity, cell motility, and apoptosis	9/135	0.340406	0.998675	1.21035	1.30429	CXCL10;IL6;CD83;IFNB1;IFIT5;SAMD4A;ACKR3;ABCG1;OPTN
Integrated breast cancer pathway	10/152	0.342348	0.998675	1.19336	1.2792	BLM;PAK1;ZMIZ1;STAT1;NCOA3;ABL1;ERAL1;NFKB1;PML;CDC25B
PI3K pathway	4/53	0.342853	0.998675	1.38269	1.4801	PIKFYVE;RPS6KC1;CDKN2A;INPP5D
Immunoregulatory interactions between a lymphoid and a non-lymphoid cell	8/119	0.346065	0.998675	1.22113	1.29577	IFITM1;HLA-B;HLA-C;HLA-A;HLA-F;B2M;LILRB4;PVRL2
RNA polymerase II promoter escape	2/22	0.34966	0.998675	1.69336	1.77937	TBP;GTF2H2
T cell receptor downstream signaling	2/22	0.34966	0.998675	1.69336	1.77937	INPP5D;NFKB1
NCAM signaling for neurite out-growth	5/70	0.352162	0.998675	1.30298	1.35988	COL6A2;COL4A3;GFRA1;CACNA1D;PTK2
Nucleotide metabolism	5/70	0.352162	0.998675	1.30298	1.35988	NT5E;ATIC;GMPR;TK2;HPRT1
Signaling events mediated by HDAC class I	5/70	0.352162	0.998675	1.30298	1.35988	TFCP2;SIN3A;HDAC11;STAT3;NFKB1
Triglyceride biosynthesis	3/38	0.356766	0.998675	1.4516	1.49613	FASN;ELOVL7;ACACA
Interleukin-4 signaling pathway	7/104	0.361048	0.998675	1.22251	1.24543	STAT1;INPP5D;STAT3;PARP14;IL2RG;ELK1;NFKB1
Chemokine signaling pathway	12/189	0.364838	0.998675	1.1488	1.15833	GNGT1;CXCL10;PAK1;CCL23;NCF1;CCL20;STAT1;PXN;STAT3;CCR7;NFKB1;PTK2
Myometrial relaxation and contraction pathways	10/155	0.364863	0.998675	1.16849	1.17811	GUCY1A3;YWHAE;GNGT1;PKIB;RYR2;OXTR;IL6;PRKAR1A;ACKR3;NFKB1
BRCA1-dependent ubiquitin ligase activity	1/8	0.36835	0.998675	2.41858	2.41549	FANCF
Chromatin remodeling by nuclear receptors to facilitate initiation of transcription in carcinoma cells	1/8	0.36835	0.998675	2.41858	2.41549	TBP
Cytoskeletal remodeling regulation and cell spreading by IPP complex components	1/8	0.36835	0.998675	2.41858	2.41549	PXN
Fatty acid elongation in mitochondria	1/8	0.36835	0.998675	2.41858	2.41549	PPT2
Formyl peptide interaction with formyl peptide receptors	1/8	0.36835	0.998675	2.41858	2.41549	CCL23
Gene expression regulation in early pancreatic precursor cells	1/8	0.36835	0.998675	2.41858	2.41549	ONECUT1
Hydrolysis of lysophosphatidylcholine (LPC)	1/8	0.36835	0.998675	2.41858	2.41549	GPCPD1
Insulin secretion regulation by fatty acids bound to GPR40 (FFAR1)	1/8	0.36835	0.998675	2.41858	2.41549	FFAR1
NOD-like receptor (NLR) proteins	1/8	0.36835	0.998675	2.41858	2.41549	EPHB2
RNA polymerase II C-terminal domain phosphorylation and interaction with capping enzyme	1/8	0.36835	0.998675	2.41858	2.41549	GTF2H2
S6K1 signaling	1/8	0.36835	0.998675	2.41858	2.41549	EIF4B
Support of platelet aggregation by Eph kinases and ephrins	1/8	0.36835	0.998675	2.41858	2.41549	EPHB1
Transport of nucleotide sugars	1/8	0.36835	0.998675	2.41858	2.41549	SLC35D2
Vitamin C (ascorbate) metabolism	1/8	0.36835	0.998675	2.41858	2.41549	CYB5A
Blood clotting cascade	2/23	0.370186	0.998675	1.61264	1.60256	F9;F11
Incretin biosynthesis, secretion, and inactivation	2/23	0.370186	0.998675	1.61264	1.60256	TCF7L2;FFAR1
Mismatch repair	2/23	0.370186	0.998675	1.61264	1.60256	RFC2;RPA3
Electron transport chain	7/105	0.370271	0.998675	1.20997	1.20213	ATP5E;NDUFA1;NDUFB1;SDHC;NDUFS1;ATP5G2;ATP5J2
HIV-1 transcription initiation	3/39	0.37224	0.998675	1.4112	1.39457	TBP;POLR2F;GTF2H2
Iron uptake and transport	3/39	0.37224	0.998675	1.4112	1.39457	ATP6V1G3;ATP6V0D2;ATP6V0A1
Signaling events regulated by Ret tyrosine kinase	3/39	0.37224	0.998675	1.4112	1.39457	PXN;GFRA1;PTK2
Cyclin A-Cdk2-associated events at S phase entry	5/72	0.374633	0.998675	1.26395	1.24096	PSMA3;PSMF1;PSMB8;CDC25B;PSMB9
Apoptosis	15/242	0.375192	0.998675	1.11975	1.09771	IL1R1;CDKN2A;IRAK3;PTK2;PSMB8;NFKB1;PSMB9;TNFRSF10D;PSMA3;H1F0;PRKAR1A;ACIN1;PSMF1;TP63;MYD88
Hemostasis pathway	28/468	0.378766	0.998675	1.07878	1.04732	ITGAM;WDR1;DGKA;KIF15;GNGT1;SIN3A;INPP5D;ABL1;MFN2;PDE6A;GUCY1A3;SLC16A1;ITGA3;IFNB1;F11;PTK2;EHD1;RAD51B;SLC7A5;F9;PROC;PRKAR1A;PDE3A;MAFK;PDE5A;CD47;GAS6;ZFPM2
Degradation of beta-catenin by the destruction complex	5/73	0.38587	0.998675	1.2453	1.18585	PSMA3;PSMF1;PSMB8;RBX1;PSMB9
Cytosolic tRNA aminoacylation	2/24	0.390448	0.998675	1.53925	1.4476	YARS;PPA1
Dorso-ventral axis formation	2/24	0.390448	0.998675	1.53925	1.4476	NOTCH2;SPIRE2
Proteasome complex	2/24	0.390448	0.998675	1.53925	1.4476	PSMA3;UBE2A
TAK1 activates NF-kappaB by phosphorylation and activation of IKK complex	2/24	0.390448	0.998675	1.53925	1.4476	TAB3;NFKB1
Adherens junction cell adhesion	5/74	0.397095	0.998675	1.22719	1.13341	TCF7L2;LEF1;CTNNA2;PVRL2;WASF3
Alpha-M beta-2 integrin signaling	3/41	0.402948	0.998675	1.33679	1.21507	IL6;ITGAM;NFKB1
Bioactive peptide-induced signaling pathway	3/41	0.402948	0.998675	1.33679	1.21507	GNGT1;STAT1;STAT3
Tyrosine metabolism	3/41	0.402948	0.998675	1.33679	1.21507	METTL2B;ALDH3A1;WBSCR22
Abl role in Robo-Slit signaling	1/9	0.40361	0.998675	2.11614	1.91999	ABL1
Benzo(a)pyrene metabolism	1/9	0.40361	0.998675	2.11614	1.91999	AKR1C4
Heme biosynthesis	1/9	0.40361	0.998675	2.11614	1.91999	CPOX
Inactivation of Cdc42 and Rac	1/9	0.40361	0.998675	2.11614	1.91999	SRGAP3
Opsins	1/9	0.40361	0.998675	2.11614	1.91999	OPN1MW
Pyrimidine salvage reactions	1/9	0.40361	0.998675	2.11614	1.91999	TK2
Sodium/calcium exchangers	1/9	0.40361	0.998675	2.11614	1.91999	SLC24A1
Tat-mediated elongation of the HIV-1 transcript	1/9	0.40361	0.998675	2.11614	1.91999	GTF2H2
C-Myc pathway	2/25	0.410413	0.998675	1.47225	1.31117	CDKN2A;PML
Cellular response to hypoxia	2/25	0.410413	0.998675	1.47225	1.31117	EGLN3;RBX1
Ck1/Cdk5 regulation by type 1 glutamate receptors	2/25	0.410413	0.998675	1.47225	1.31117	GNGT1;PRKAR1A
Maturity onset diabetes of the young	2/25	0.410413	0.998675	1.47225	1.31117	ONECUT1;HNF4G
Signaling events mediated by T cell protein tyrosine phosphatase (TC-PTP)	3/42	0.418143	0.998675	1.30244	1.13564	STAT1;STAT3;EIF2AK2
HIV factor interactions with host	8/128	0.423112	0.998675	1.129	0.971075	PSMA3;NUP88;HLA-A;PSMF1;B2M;PSMB8;RBX1;PSMB9
CARM1 and regulation of the estrogen receptor	2/26	0.430049	0.998675	1.41083	1.19054	SPEN;TBP
ERBB2 role in signal transduction and oncology	2/26	0.430049	0.998675	1.41083	1.19054	IL6;STAT3
Estrogen receptor transcription factor targets	2/26	0.430049	0.998675	1.41083	1.19054	SPEN;NCOA3
Inhibition of activated T cell apoptosis by neuropeptides VIP and PACAP	2/26	0.430049	0.998675	1.41083	1.19054	PRKAR1A;NFKB1
Integrin family cell surface interactions	2/26	0.430049	0.998675	1.41083	1.19054	ITGAM;ITGA3
Interaction between L1-type proteins and ankyrins	2/26	0.430049	0.998675	1.41083	1.19054	SCN9A;SCN1A
Ras signaling pathway	2/26	0.430049	0.998675	1.41083	1.19054	ELK1;NFKB1
Selenoamino acid metabolism	2/26	0.430049	0.998675	1.41083	1.19054	METTL2B;WBSCR22
Steroid biosynthesis	2/26	0.430049	0.998675	1.41083	1.19054	NSDHL;LIPA
Termination of O-glycan biosynthesis	2/26	0.430049	0.998675	1.41083	1.19054	MUC7;ST6GALNAC3
S phase	7/112	0.434928	0.998675	1.12888	0.939881	PSMA3;RFC2;RPA3;PSMF1;PSMB8;CDC25B;PSMB9
Activation of Src by protein tyrosine phosphatase alpha	1/10	0.436904	0.998675	1.88092	1.55748	CDC25B
Bile acid and bile salt biosynthesis via 24-hydroxycholesterol	1/10	0.436904	0.998675	1.88092	1.55748	AKR1C4
Cdc25 and Chk1 regulatory pathway in response to DNA damage	1/10	0.436904	0.998675	1.88092	1.55748	CDC25B
Free radical-induced apoptosis	1/10	0.436904	0.998675	1.88092	1.55748	NFKB1
IRAK2-mediated activation of TAK1 complex	1/10	0.436904	0.998675	1.88092	1.55748	TAB3
Netrin mediated repulsion signals	1/10	0.436904	0.998675	1.88092	1.55748	PTK2
PIP biosynthesis at the late endosome membrane	1/10	0.436904	0.998675	1.88092	1.55748	PIKFYVE
Purine catabolism	1/10	0.436904	0.998675	1.88092	1.55748	NT5E
Ran role in mitotic spindle regulation	1/10	0.436904	0.998675	1.88092	1.55748	KIF15
TRAF6-mediated IRF7 activation in TLR7/8 or 9 signaling	1/10	0.436904	0.998675	1.88092	1.55748	MYD88
Tetrahydrobiopterin (BH4) biosynthesis, recycling, salvage and regulation	1/10	0.436904	0.998675	1.88092	1.55748	PTS
RNA polymerase I, RNA polymerase III, and mitochondrial transcription	6/95	0.438283	0.998675	1.14151	0.941623	TBP;POLR1C;POLR1D;TFAM;POLR2F;GTF2H2
Transport of inorganic cations/anions and amino acids/oligopeptides	6/95	0.438283	0.998675	1.14151	0.941623	SLC34A2;SLC7A5;SLC24A1;SLC43A2;SLC3A1;SLC38A5
Phosphatidylinositol signaling system	5/78	0.44171	0.998675	1.1597	0.947591	INPP4B;PIKFYVE;IMPA2;DGKA;INPP5D
Ion channel transport	4/61	0.445106	0.998675	1.18812	0.961718	GLRA3;ATP10D;ATP11A;ATP12A
Gastrin pathway	3/44	0.448126	0.998675	1.23877	0.994339	CDKN2A;LAMTOR3;NFKB1
Parkinson's disease	8/131	0.448766	0.998675	1.10129	0.882412	UBA7;ATP5E;NDUFA1;NDUFB1;UBE2L6;SDHC;NDUFS1;ATP5G2
CTCF pathway	2/27	0.449332	0.998675	1.35433	1.08345	CD79A;CDKN2A
Insulin regulation of blood glucose	2/27	0.449332	0.998675	1.35433	1.08345	YWHAE;ASIP
Oxidative stress	2/27	0.449332	0.998675	1.35433	1.08345	CYBA;NFKB1
RORA activates circadian expression	2/27	0.449332	0.998675	1.35433	1.08345	NCOA3;NR1D1
TWEAK regulation of gene expression	2/27	0.449332	0.998675	1.35433	1.08345	CXCL10;IL6
Huntington's disease	11/184	0.45141	0.998675	1.07667	0.856358	TBP;DNAH2;SIN3A;ATP5E;NDUFA1;TFAM;NDUFB1;POLR2F;SDHC;NDUFS1;ATP5G2
TGF-beta signaling pathway	11/185	0.458596	0.998675	1.07042	0.834485	YWHAE;PROC;STAT1;LEF1;STAT3;SNIP1;NFKB1;PTK2;PML;RBX1;PJA1
Integrin-linked kinase signaling	3/45	0.462884	0.998675	1.20922	0.931434	PPP1R12A;CDC37;PXN
Nuclear beta-catenin signaling and target gene transcription regulation	5/80	0.463734	0.998675	1.12865	0.867306	YWHAE;TCF7L2;CDKN2A;LEF1;KCNIP4
Cell adhesion molecules (CAMs)	8/133	0.46577	0.998675	1.08355	0.827903	CLDN6;ITGAM;NRXN1;HLA-B;HLA-C;HLA-A;HLA-F;PVRL2
Wnt signaling pathway and pluripotency	6/98	0.468135	0.998675	1.10411	0.83802	SOX2;FOXD3;TCF7L2;ESRRB;LEF1;LRP6
Cell cycle: G1/S checkpoint	2/28	0.46824	0.998675	1.30217	0.988051	CDKN2A;ABL1
Dual incision reaction in TC-NER	2/28	0.46824	0.998675	1.30217	0.988051	POLR2F;GTF2H2
Extension of telomeres	2/28	0.46824	0.998675	1.30217	0.988051	RFC2;RPA3
G-protein activation	2/28	0.46824	0.998675	1.30217	0.988051	GNGT1;GNAT2
Interleukin receptor SHC signaling	2/28	0.46824	0.998675	1.30217	0.988051	INPP5D;IL2RG
Messenger RNA capping	2/28	0.46824	0.998675	1.30217	0.988051	POLR2F;GTF2H2
Nef in HIV-1 replication and disease pathogenesis	2/28	0.46824	0.998675	1.30217	0.988051	HLA-A;B2M
ALK2 pathway	1/11	0.46834	0.998675	1.69274	1.28404	ACVR1
Attenuation of GPCR signaling	1/11	0.46834	0.998675	1.69274	1.28404	PRKAR1A
BTG family proteins and cell cycle regulation	1/11	0.46834	0.998675	1.69274	1.28404	CHAF1A
Bone mineralization regulation	1/11	0.46834	0.998675	1.69274	1.28404	COL4A3
CD28-dependent Vav1 pathway	1/11	0.46834	0.998675	1.69274	1.28404	PAK1
Cystic fibrosis transmembrane conductance regulator (CFTR) and beta 2 adrenergic receptor (b2AR) pathway	1/11	0.46834	0.998675	1.69274	1.28404	PRKAR1A
Down syndrome cell adhesion molecule (DSCAM) interactions	1/11	0.46834	0.998675	1.69274	1.28404	PAK1
Erythropoietin-mediated neuroprotection through NF-kB	1/11	0.46834	0.998675	1.69274	1.28404	NFKB1
Mammalian target of rapamycin complex 1 (mTORC1)-mediated signaling	1/11	0.46834	0.998675	1.69274	1.28404	EIF4B
Monocyte and its surface molecules	1/11	0.46834	0.998675	1.69274	1.28404	ITGAM
Notch receptor processing	1/11	0.46834	0.998675	1.69274	1.28404	NOTCH2
Osteopontin signaling	1/11	0.46834	0.998675	1.69274	1.28404	NFKB1
Purine ribonucleoside monophosphate biosynthesis	1/11	0.46834	0.998675	1.69274	1.28404	ATIC
Recycling of bile acids and salts	1/11	0.46834	0.998675	1.69274	1.28404	SLCO1A2
Regulated proteolysis of p75 neurotrophin receptor	1/11	0.46834	0.998675	1.69274	1.28404	NFKB1
Reversal of insulin resistance by leptin	1/11	0.46834	0.998675	1.69274	1.28404	ACACA
SUMOylation as a mechanism to modulate CtBP-dependent gene responses	1/11	0.46834	0.998675	1.69274	1.28404	UBE2A
Sonic Hedgehog (SHH) receptor PTCH1 regulation of cell cycle	1/11	0.46834	0.998675	1.69274	1.28404	CDC25B
Transport of organic anions	1/11	0.46834	0.998675	1.69274	1.28404	SLCO1A2
Tryptophan catabolism	1/11	0.46834	0.998675	1.69274	1.28404	TDO2
Valine, leucine and isoleucine biosynthesis	1/11	0.46834	0.998675	1.69274	1.28404	PDHB
Vitamin B5 (pantothenate) metabolism	1/11	0.46834	0.998675	1.69274	1.28404	FASN
Vitamin C in the brain	1/11	0.46834	0.998675	1.69274	1.28404	COL4A3
eIF2 regulation	1/11	0.46834	0.998675	1.69274	1.28404	EIF2AK2
O-linked glycosylation of mucins	4/63	0.470022	0.998675	1.14773	0.866504	GALNT14;MUC7;GALNTL5;ST6GALNAC3
CXCR4 signaling pathway	7/116	0.471515	0.998675	1.08723	0.817381	PAK1;ITGA3;STAT1;PXN;STAT3;NFKB1;PTK2
Polo-like kinase 1 (PLK1) pathway	3/46	0.477466	0.998675	1.18103	0.873092	PAK1;PPP1R12A;CDC25B
Transfer RNA aminoacylation	3/46	0.477466	0.998675	1.18103	0.873092	YARS;MTFMT;PPA1
Potassium channels	6/99	0.477993	0.998675	1.09218	0.806204	KCNH2;GNGT1;KCNH3;KCNC3;KCNA10;KCNK1
Cell cycle checkpoints	7/117	0.480575	0.998675	1.07729	0.789404	PSMA3;RFC2;RPA3;PSMF1;ANAPC1;PSMB8;PSMB9
Ubiquitin-mediated degradation of phosphorylated Cdc25A	4/64	0.482326	0.998675	1.12854	0.822857	PSMA3;PSMF1;PSMB8;PSMB9
Platelet homeostasis	5/82	0.485492	0.998675	1.09922	0.794288	GNGT1;GUCY1A3;PDE3A;PDE5A;PDE6A
Association of TriC/CCT with target proteins during biosynthesis	2/29	0.486755	0.998675	1.25387	0.902783	USP11;FBXO4
CDO in myogenesis	2/29	0.486755	0.998675	1.25387	0.902783	ABL1;CTNNA2
Influence of Ras and Rho proteins on G1 to S transition	2/29	0.486755	0.998675	1.25387	0.902783	PAK1;NFKB1
Inhibition of insulin secretion by adrenaline/noradrenaline	2/29	0.486755	0.998675	1.25387	0.902783	GNGT1;CACNA1D
Integrin beta-2 pathway	2/29	0.486755	0.998675	1.25387	0.902783	ITGAM;PROC
Thyroid cancer	2/29	0.486755	0.998675	1.25387	0.902783	TCF7L2;LEF1
TGF-beta regulation of extracellular matrix	32/565	0.491595	0.998675	1.01637	0.721726	OXTR;ITGAM;IFIT1;AREG;IFIT3;PTTG1;IMPA2;CDK5RAP2;CYB5A;MME;CDKN2A;IL1R1;NCOA3;ARHGEF16;TAP1;MICAL2;BTBD11;ETV5;CDC25B;SLC7A5;INPP4B;IL6;PPA1;SCG5;ACKR4;MYH9;ACKR3;PDE5A;ZFPM2;SKAP1;ABCG1;IRF9
Agrin in postsynaptic differentiation	3/47	0.491861	0.998675	1.15413	0.818922	PAK1;PXN;PTK2
Regulation of NFAT transcription factors	3/47	0.491861	0.998675	1.15413	0.818922	RNF128;DGKA;GBP3
ERK1/ERK2 MAPK pathway	4/65	0.494514	0.998675	1.10998	0.781624	DPM2;RPS6KC1;STAT3;ELK1
LPA receptor mediated events	4/65	0.494514	0.998675	1.10998	0.781624	IL6;PXN;NFKB1;PTK2
Meiosis	5/83	0.496255	0.998675	1.08507	0.760272	BLM;PRDM9;SYCP2;RPA3;TERF2IP
Facilitative sodium-independent glucose transporters	1/12	0.498023	0.998675	1.53877	1.07269	SLC2A6
Parkin role in the ubiquitin-proteasomal pathway	1/12	0.498023	0.998675	1.53877	1.07269	UBE2L6
Phospholipase C epsilon pathway	1/12	0.498023	0.998675	1.53877	1.07269	PRKAR1A
Platelet endothelial cell adhesion molecule 1 (PECAM1) interactions	1/12	0.498023	0.998675	1.53877	1.07269	INPP5D
Pyrimidine catabolism	1/12	0.498023	0.998675	1.53877	1.07269	NT5E
Salmonella infection	1/12	0.498023	0.998675	1.53877	1.07269	ARPC3
Serotonin receptors	1/12	0.498023	0.998675	1.53877	1.07269	HTR6
Tandem pore domain potassium channels	1/12	0.498023	0.998675	1.53877	1.07269	KCNK1
FSH regulation of apoptosis	15/263	0.503233	0.998675	1.02378	0.70303	IFITM3;ZNF331;IFITM1;IFITM2;STAT1;ITGA3;NPY1R;ISG15;AREG;PRKAR1A;FDX1;S100A4;ACP2;FGF13;GBP1
Biosynthesis of the N-glycan precursor (dolichol lipid-linked oligosaccharide, LLO) and transfer to a nascent protein	2/30	0.50486	0.998675	1.20903	0.826338	DPM2;ALG11
Butanoate metabolism	2/30	0.50486	0.998675	1.20903	0.826338	ACSM3;PDHB
MicroRNAs in muscle cell differentiation	2/30	0.50486	0.998675	1.20903	0.826338	PRKAR1A;EZH2
Nectin adhesion pathway	2/30	0.50486	0.998675	1.20903	0.826338	PVRL2;PTK2
O-glycan biosynthesis	2/30	0.50486	0.998675	1.20903	0.826338	GALNT14;GALNTL5
Signaling by FGFR1 mutants	2/30	0.50486	0.998675	1.20903	0.826338	STAT1;STAT3
Signaling pathway from G-protein families	2/30	0.50486	0.998675	1.20903	0.826338	PRKAR1A;ELK1
N-glycan biosynthesis	3/48	0.506057	0.998675	1.12842	0.768574	DPM2;B4GALT1;ALG11
G alpha s pathway	7/120	0.507483	0.998675	1.04852	0.711201	PYGB;PDE3A;CNGB3;CACNA1D;PDE5A;RGS22;PDE6A
Interleukin-1 regulation of extracellular matrix	7/120	0.507483	0.998675	1.04852	0.711201	IL6;SCIN;CCL20;STMN2;HLA-B;NFKB1;MATN2
Ceramide signaling pathway	3/49	0.520044	0.998675	1.10383	0.721731	EIF2AK2;CTSD;NFKB1
CD40/CD40L signaling	2/31	0.522546	0.998675	1.16728	0.757611	TDP2;NFKB1
DNA strand elongation	2/31	0.522546	0.998675	1.16728	0.757611	RFC2;RPA3
Keratan sulfate/keratin metabolism	2/31	0.522546	0.998675	1.16728	0.757611	B4GALT1;CHST1
NF-kappaB activation by non-typeable Hemophilus influenzae	2/31	0.522546	0.998675	1.16728	0.757611	NFKB1;MYD88
One-carbon metabolism	2/31	0.522546	0.998675	1.16728	0.757611	MTFMT;ATIC
Transport of vitamins, nucleosides, and related molecules	2/31	0.522546	0.998675	1.16728	0.757611	SLC35D2;SLCO1A2
Activation of DNA fragmentation factor	1/13	0.52605	0.998675	1.41046	0.906024	H1F0
Alpha-hemoglobin stabilizing enzyme (AHSP) pathway	1/13	0.52605	0.998675	1.41046	0.906024	CPOX
Angiotensin-converting enzyme 2 regulation of heart function	1/13	0.52605	0.998675	1.41046	0.906024	COL4A3
Ghrelin-mediated regulation of food intake and energy homeostasis	1/13	0.52605	0.998675	1.41046	0.906024	GHRL
Glucose-dependent insulinotropic polypeptide (GIP) biosynthesis, secretion, and inactivation	1/13	0.52605	0.998675	1.41046	0.906024	FFAR1
MAP kinase downregulation by phosphorylation of MEK1 by Cdk5/p35	1/13	0.52605	0.998675	1.41046	0.906024	DPM2
NICD trafficking to the nucleus	1/13	0.52605	0.998675	1.41046	0.906024	NOTCH2
PI3K class IB pathway	1/13	0.52605	0.998675	1.41046	0.906024	INPP5D
TACI and BCMA stimulation of B cell immune responses	1/13	0.52605	0.998675	1.41046	0.906024	NFKB1
p27 phosphorylation regulation during cell cycle progression	1/13	0.52605	0.998675	1.41046	0.906024	RBX1
mRNA stability regulation by proteins that bind AU-rich elements	5/86	0.528004	0.998675	1.04472	0.667208	PSMA3;PSMF1;DCP2;PSMB8;PSMB9
CD8/T cell receptor downstream pathway	4/68	0.530312	0.998675	1.05778	0.670939	HLA-A;IL2RG;ELK1;B2M
Phosphatidylinositol metabolism	3/50	0.533813	0.998675	1.08029	0.678109	INPP4B;PIKFYVE;INPP5D
Translation factors	3/50	0.533813	0.998675	1.08029	0.678109	EIF4A2;EIF2AK2;EIF4B
Rho GTPase cycle	7/123	0.533903	0.998675	1.02124	0.640869	OBSCN;CHN2;FAM13A;ARHGEF16;ARHGAP28;SRGAP3;NGEF
Transmembrane transport of small molecules	24/432	0.53923	0.998675	0.99526	0.614685	SLC24A1;SLC34A2;SLC13A3;SLC16A1;SLC43A2;ABCA4;ATP10D;SLC35D2;SLC3A1;ABCA8;ATP11A;ATP12A;SLC2A6;GNGT1;SLC7A5;GLRA3;PRKAR1A;SLCO1A2;NUP88;ATP6V1G3;ATP6V0D2;SLC38A5;ABCG1;ATP6V0A1
Netrin-mediated signaling events	2/32	0.539801	0.998675	1.12831	0.695662	PAK1;PTK2
Pancreatic beta-cell development regulation	2/32	0.539801	0.998675	1.12831	0.695662	ONECUT1;HNF4G
Sphingolipid de novo biosynthesis	2/32	0.539801	0.998675	1.12831	0.695662	CERS4;ACER3
ERBB1 downstream pathway	6/106	0.54521	0.998675	1.01535	0.615896	YWHAE;ARPC3;STAT1;CHN2;STAT3;ELK1
Metabolism of vitamins and cofactors	3/51	0.547355	0.998675	1.05773	0.637448	CYB5A;FASN;SLC19A2
Nuclear receptor transcription pathway	3/51	0.547355	0.998675	1.05773	0.637448	ESRRB;HNF4G;NR1D1
Type I interferon (interferon-alpha/beta) pathway	3/51	0.547355	0.998675	1.05773	0.637448	STAT1;IFNB1;IRF9
DNA replication pre-Initiation	5/88	0.54867	0.998675	1.01943	0.611924	PSMA3;RPA3;PSMF1;PSMB8;PSMB9
HIF-1 degradation in normoxia	5/88	0.54867	0.998675	1.01943	0.611924	PSMA3;PSMF1;PDC;PSMB8;PSMB9
Hematopoietic cell lineage	5/88	0.54867	0.998675	1.01943	0.611924	IL6;ITGAM;MME;IL1R1;ITGA3
Integration of energy metabolism	7/125	0.551199	0.998675	1.00382	0.597935	GNGT1;TCF7L2;PRKAR1A;FASN;CACNA1D;FFAR1;ACACA
Activation of Rac	1/14	0.552514	0.998675	1.3019	0.772386	PAK1
Coagulation common pathway	1/14	0.552514	0.998675	1.3019	0.772386	PROC
DCC-mediated attractive signaling	1/14	0.552514	0.998675	1.3019	0.772386	PTK2
Glycogen breakdown (glycogenolysis)	1/14	0.552514	0.998675	1.3019	0.772386	PYGB
HIV-1 early elongation complex formation	1/14	0.552514	0.998675	1.3019	0.772386	GTF2H2
Hyaluronan metabolism	1/14	0.552514	0.998675	1.3019	0.772386	GUSB
Initiation of the second proteolytic cleavage of Notch receptor by receptor-ligand binding	1/14	0.552514	0.998675	1.3019	0.772386	NOTCH2
Interferon gamma signaling regulation	1/14	0.552514	0.998675	1.3019	0.772386	STAT1
Intronless pre-mRNA processing	1/14	0.552514	0.998675	1.3019	0.772386	CPSF7
Leading strand biosynthesis	1/14	0.552514	0.998675	1.3019	0.772386	RFC2
Porphyrin metabolism	1/14	0.552514	0.998675	1.3019	0.772386	CPOX
Signaling by NOTCH2	1/14	0.552514	0.998675	1.3019	0.772386	NOTCH2
T cell receptor/Ras pathway	1/14	0.552514	0.998675	1.3019	0.772386	ELK1
Viral messenger RNA biosynthesis	1/14	0.552514	0.998675	1.3019	0.772386	POLR2F
AP-1 transcription factor network	4/70	0.553468	0.998675	1.02562	0.606705	TCF7L2;IL6;CDKN2A;HLA-A
Hedgehog signaling pathway	4/70	0.553468	0.998675	1.02562	0.606705	IFT88;SIN3A;IHH;GLI3
Pancreatic cancer	4/70	0.553468	0.998675	1.02562	0.606705	STAT1;CDKN2A;STAT3;NFKB1
Glucagon-type ligand receptors	2/33	0.55662	0.998675	1.09185	0.639686	GNGT1;SCT
PIP biosynthesis at the plasma membrane	2/33	0.55662	0.998675	1.09185	0.639686	INPP4B;INPP5D
Syndecan 2 pathway	2/33	0.55662	0.998675	1.09185	0.639686	TRAPPC4;EPHB2
Apoptotic execution phase	3/52	0.560663	0.998675	1.03609	0.599515	H1F0;ACIN1;PTK2
Drug metabolism: other enzymes	3/52	0.560663	0.998675	1.03609	0.599515	TK2;HPRT1;GUSB
HIV infection	11/200	0.563669	0.998675	0.984678	0.564503	PSMA3;TBP;POLR2F;NUP88;HLA-A;PSMF1;GTF2H2;B2M;PSMB8;PSMB9;RBX1
Bacterial invasion of epithelial cells	4/71	0.564816	0.998675	1.01025	0.577114	ARPC3;PXN;CTNNA2;PTK2
Interleukin-6 signaling pathway	4/71	0.564816	0.998675	1.01025	0.577114	IL6;STAT1;STAT3;ELK1
Mitochondrial pathway of apoptosis: multidomain Bcl-2 family	4/71	0.564816	0.998675	1.01025	0.577114	BCL2L13;CAPN8;MFN2;BCL2L15
EGF receptor transactivation by GPCRs in cardiac hypertrophy	2/34	0.572996	0.998675	1.05768	0.588994	GNGT1;NFKB1
HIF-2-alpha transcription factor network	2/34	0.572996	0.998675	1.05768	0.588994	EGLN3;ELK1
Protein folding	3/53	0.573732	0.998675	1.01531	0.564099	USP11;FBXO4;TBCD
Adhesion and diapedesis of granulocytes	1/15	0.577501	0.998675	1.20884	0.663708	ITGAM
BMP signaling pathway in stem cells	1/15	0.577501	0.998675	1.20884	0.663708	ACVR1
Bile acid and bile salt biosynthesis via 7-alpha-hydroxycholesterol	1/15	0.577501	0.998675	1.20884	0.663708	AKR1C4
Cyclin A/B1-associated events during G2/M transition	1/15	0.577501	0.998675	1.20884	0.663708	CDC25B
Cytochrome P450 metabolism of endogenous sterols	1/15	0.577501	0.998675	1.20884	0.663708	CYP7B1
Erythrocyte differentiation pathway	1/15	0.577501	0.998675	1.20884	0.663708	IL6
Fibrinolysis pathway	1/15	0.577501	0.998675	1.20884	0.663708	UBE2A
Glycosphingolipid biosynthesis: ganglio series	1/15	0.577501	0.998675	1.20884	0.663708	ST6GALNAC3
HDL-mediated lipid transport	1/15	0.577501	0.998675	1.20884	0.663708	ABCG1
Hematopoiesis regulation by cytokines	1/15	0.577501	0.998675	1.20884	0.663708	IL6
Interleukin-17 signaling pathway	1/15	0.577501	0.998675	1.20884	0.663708	IL6
Lagging strand processive biosynthesis	1/15	0.577501	0.998675	1.20884	0.663708	RPA3
Messenger RNA decay by 5' to 3' exoribonuclease	1/15	0.577501	0.998675	1.20884	0.663708	DCP2
Mu-calpain pathway	1/15	0.577501	0.998675	1.20884	0.663708	PXN
Prolactin receptor signaling pathway	1/15	0.577501	0.998675	1.20884	0.663708	RBX1
Repression of pain sensation by the transcriptional regulator DREAM	1/15	0.577501	0.998675	1.20884	0.663708	PRKAR1A
Sema3A/PAK-dependent axon repulsion	1/15	0.577501	0.998675	1.20884	0.663708	PAK1
TRAF6-mediated induction of TAK1 complex	1/15	0.577501	0.998675	1.20884	0.663708	TAB3
TrkA receptor signaling pathway	1/15	0.577501	0.998675	1.20884	0.663708	DPM2
Validated nuclear estrogen receptor beta network	1/15	0.577501	0.998675	1.20884	0.663708	NCOA3
Kit receptor signaling pathway	3/54	0.586555	0.998675	0.995349	0.531007	STAT1;INPP5D;STAT3
Meiotic recombination	3/54	0.586555	0.998675	0.995349	0.531007	BLM;PRDM9;RPA3
Basal transcription factors	2/35	0.588927	0.998675	1.02557	0.542991	TBP;GTF2H2
Cytokines and inflammatory response	2/35	0.588927	0.998675	1.02557	0.542991	IL6;IFNB1
Interleukin-2/PI3K pathway	2/35	0.588927	0.998675	1.02557	0.542991	IL2RG;NFKB1
Prion diseases	2/35	0.588927	0.998675	1.02557	0.542991	IL6;ELK1
Integrins in angiogenesis	4/74	0.597878	0.998675	0.966804	0.497293	COL6A2;COL4A3;PXN;PTK2
RANKL regulation of apoptosis and immune response	4/74	0.597878	0.998675	0.966804	0.497293	IL6;ITGA3;PRMT3;HLA-C
Seven transmembrane receptor signaling through beta-arrestin	4/74	0.597878	0.998675	0.966804	0.497293	PDE3A;PDE5A;PDE6A;NFKB1
Basal cell carcinoma	3/55	0.599129	0.998675	0.976156	0.500064	TCF7L2;LEF1;GLI3
RNA polymerase I transcription	3/55	0.599129	0.998675	0.976156	0.500064	POLR1C;POLR1D;GTF2H2
T cell receptor signaling in naive CD8+ T cells	3/55	0.599129	0.998675	0.976156	0.500064	RASSF5;HLA-A;B2M
Vibrio cholerae infection	3/55	0.599129	0.998675	0.976156	0.500064	ATP6V1G3;ATP6V0D2;ATP6V0A1
Acetylation and deacetylation of RelA in the nucleus	1/16	0.601094	0.998675	1.12819	0.574254	NFKB1
CD40L signaling pathway	1/16	0.601094	0.998675	1.12819	0.574254	NFKB1
Cell-extracellular matrix interactions	1/16	0.601094	0.998675	1.12819	0.574254	PXN
Ghrelin biosynthesis, secretion, and deacylation	1/16	0.601094	0.998675	1.12819	0.574254	GHRL
GluR2-containing AMPA receptor trafficking	1/16	0.601094	0.998675	1.12819	0.574254	GRIA1
Glutamate neurotransmitter release cycle	1/16	0.601094	0.998675	1.12819	0.574254	UNC13B
Hypoxia-inducible factor in the cardivascular system	1/16	0.601094	0.998675	1.12819	0.574254	UBE2A
Inhibitor of DNA binding (ID) signaling pathway	1/16	0.601094	0.998675	1.12819	0.574254	ELK1
JNK (c-Jun kinases) phosphorylation and activation mediated by activated human TAK1	1/16	0.601094	0.998675	1.12819	0.574254	TAB3
N-glycan precursor substrate biosynthesis	1/16	0.601094	0.998675	1.12819	0.574254	DPM2
Other glycan degradation	1/16	0.601094	0.998675	1.12819	0.574254	GBA
Protein kinase A (PKA) at the centrosome	1/16	0.601094	0.998675	1.12819	0.574254	PCNT
Rb tumor suppressor/checkpoint signaling in response to DNA damage	1/16	0.601094	0.998675	1.12819	0.574254	CDC25B
SREBF and miR-33 in cholesterol and lipid homeostasis	1/16	0.601094	0.998675	1.12819	0.574254	FASN
Selenium metabolism and selenoproteins	1/16	0.601094	0.998675	1.12819	0.574254	NFKB1
Serotonin receptor 2 and ELK-SRF/GATA4 signaling	1/16	0.601094	0.998675	1.12819	0.574254	ELK1
TGF-beta receptor signaling in EMT (epithelial to mesenchymal transition)	1/16	0.601094	0.998675	1.12819	0.574254	CGN
GM-CSF-mediated signaling events	2/36	0.604412	0.998675	0.995353	0.50116	STAT1;STAT3
Phospholipids as signaling intermediaries	2/36	0.604412	0.998675	0.995353	0.50116	GNGT1;PTK2
Transport to the Golgi and subsequent modification	2/36	0.604412	0.998675	0.995353	0.50116	B4GALT1;ST8SIA6
ERBB signaling pathway	5/94	0.607869	0.998675	0.950404	0.473107	PAK1;ABL1;AREG;ELK1;PTK2
mTOR signaling pathway	6/113	0.608304	0.998675	0.948573	0.471517	EIF4A2;YWHAE;RRAGC;PXN;EIF4B;PML
Tight junction	7/133	0.617352	0.998675	0.939685	0.453225	MAGI1;CLDN6;MYH1;SYMPK;MYH9;CGN;CTNNA2
FRA pathway	2/37	0.61945	0.998675	0.966863	0.463053	IL6;CDKN2A
ABCA transporters in lipid homeostasis	1/17	0.623371	0.998675	1.05762	0.499848	ABCG1
ACE inhibitor pathway	1/17	0.623371	0.998675	1.05762	0.499848	MAS1
Acyl chain remodelling of phosphatidylserine	1/17	0.623371	0.998675	1.05762	0.499848	LPCAT3
Atypical NF-kappaB pathway	1/17	0.623371	0.998675	1.05762	0.499848	NFKB1
Cadmium-induced DNA biosynthesis and proliferation in macrophages	1/17	0.623371	0.998675	1.05762	0.499848	NFKB1
Cells and molecules involved in local acute inflammatory response	1/17	0.623371	0.998675	1.05762	0.499848	IL6
Dendritic cells in regulating TH1 and TH2 development	1/17	0.623371	0.998675	1.05762	0.499848	IFNB1
Destabilization of mRNA by KSRP	1/17	0.623371	0.998675	1.05762	0.499848	DCP2
Eukaryotic protein translation	1/17	0.623371	0.998675	1.05762	0.499848	EIF4A2
G1/S-specific transcription	1/17	0.623371	0.998675	1.05762	0.499848	TK2
GRB2-SOS provides linkage to MAPK signaling for integrins	1/17	0.623371	0.998675	1.05762	0.499848	PTK2
HIV-1 elongation complex formation in the absence of HIV-1 Tat	1/17	0.623371	0.998675	1.05762	0.499848	GTF2H2
Ion channel function in vascular endothelium	1/17	0.623371	0.998675	1.05762	0.499848	GUCY1A3
Nitric oxide metabolism	1/17	0.623371	0.998675	1.05762	0.499848	PTS
Osteoclast signaling	1/17	0.623371	0.998675	1.05762	0.499848	IFNB1
PIP biosynthesis at the Golgi membrane	1/17	0.623371	0.998675	1.05762	0.499848	PIKFYVE
Phenylalanine metabolism	1/17	0.623371	0.998675	1.05762	0.499848	ALDH3A1
Post-chaperonin tubulin folding pathway	1/17	0.623371	0.998675	1.05762	0.499848	TBCD
TAK1-mediated activation of p38 MAPK	1/17	0.623371	0.998675	1.05762	0.499848	TAB3
Unblocking of NMDA receptor, glutamate binding and activation	1/17	0.623371	0.998675	1.05762	0.499848	GRIA1
Activation of mRNA upon binding of the cap-binding complex and eIFs, and subsequent binding to 43S	3/57	0.623511	0.998675	0.939902	0.443999	EIF4A2;RPSA;EIF4B
Inositol phosphate metabolism	3/57	0.623511	0.998675	0.939902	0.443999	INPP4B;PIKFYVE;IMPA2
SHP2 signaling	3/57	0.623511	0.998675	0.939902	0.443999	IL6;STAT1;IL2RG
G alpha (12/13) signaling events	4/77	0.629389	0.998675	0.926924	0.429171	GNGT1;OBSCN;ARHGEF16;NGEF
Mitotic G1-G1/S phases	7/135	0.633038	0.998675	0.924904	0.422889	PSMA3;CDKN2A;RPA3;TK2;PSMF1;PSMB8;PSMB9
BMAL1-CLOCK/NPAS2 activates circadian expression	2/38	0.634044	0.998675	0.939956	0.428279	NCOA3;NR1D1
RAC1 activity regulation	2/38	0.634044	0.998675	0.939956	0.428279	CHN2;NGEF
Signaling events mediated by HDAC class II	2/38	0.634044	0.998675	0.939956	0.428279	YWHAE;HDAC11
Tryptophan metabolism	3/58	0.635316	0.998675	0.922764	0.418597	TDO2;UBR5;CYP7B1
Mitochondrial pathway of apoptosis: BH3-only Bcl-2 family	5/97	0.635727	0.998675	0.919266	0.416415	CAPN8;PAK1;ABL1;CD47;CTSD
Apoptosis regulation	4/78	0.639534	0.998675	0.91435	0.408728	PSMA3;PSMF1;PSMB8;PSMB9
Integrin signaling pathway	8/155	0.640214	0.998675	0.920307	0.410414	CAPN8;PAK1;ARPC3;CDKN2A;PXN;ABL1;TSPAN4;PTK2
Pathways in cancer	17/325	0.643681	0.998675	0.932938	0.411008	TCF7L2;EGLN3;STAT1;CDKN2A;ITGA3;STAT3;LEF1;PTK2;GLI3;NFKB1;PML;RBX1;IL6;RASSF5;ABL1;CTNNA2;FGF13
Corticosteroids and cardioprotection	1/18	0.644404	0.998675	0.995357	0.437389	NFKB1
Downregulation of MTA-3 in ER-negative breast tumors	1/18	0.644404	0.998675	0.995357	0.437389	CTSD
Effect of METS on macrophage differentiation	1/18	0.644404	0.998675	0.995357	0.437389	SIN3A
Human cytomegalovirus and MAP kinase pathways	1/18	0.644404	0.998675	0.995357	0.437389	NFKB1
Nicotinic acetylcholine receptor role in the regulation of apoptosis	1/18	0.644404	0.998675	0.995357	0.437389	PTK2
PKA activation in glucagon signaling	1/18	0.644404	0.998675	0.995357	0.437389	PRKAR1A
TNFR2 signaling pathway	1/18	0.644404	0.998675	0.995357	0.437389	NFKB1
Transcriptional activity regulation by PML	1/18	0.644404	0.998675	0.995357	0.437389	PML
Downstream signaling events Of B cell receptor (BCR)	5/98	0.644737	0.998675	0.909333	0.399118	PSMA3;PSMF1;NFKB1;PSMB8;PSMB9
RNA degradation	3/59	0.646859	0.998675	0.906238	0.394782	CNOT6;PNPT1;DCP2
Telomere maintenance	3/59	0.646859	0.998675	0.906238	0.394782	RFC2;RPA3;TERF2IP
Angiotensin II-mediated activation of JNK pathway via Pyk2-dependent signaling	2/39	0.648195	0.998675	0.914503	0.396495	PAK1;ELK1
Senescence and autophagy	5/99	0.653606	0.998675	0.899611	0.38256	IL6;ATG16L1;CDKN2A;IFNB1;CDC25B
Capped intron-containing pre-mRNA processing	7/138	0.655867	0.998675	0.903579	0.381127	SF3B4;CPSF7;DDX23;POLR2F;NUP88;SRSF7;RBMX
Neurotrophic factor-mediated Trk receptor signaling	3/60	0.65814	0.998675	0.890292	0.372442	DYNLT1;STAT3;ABL1
RAGE pathway	3/60	0.65814	0.998675	0.890292	0.372442	IL6;CYBA;ABCG1
Selenium pathway	3/60	0.65814	0.998675	0.890292	0.372442	PRDX5;IL6;NFKB1
Dilated cardiomyopathy	5/100	0.662333	0.998675	0.890094	0.366707	RYR2;CACNG7;IL6;ITGA3;CACNA1D
Integrin-mediated cell adhesion	5/100	0.662333	0.998675	0.890094	0.366707	PAK1;ITGAM;ITGA3;PXN;PTK2
Apoptosis modulation by HSP70	1/19	0.664264	0.998675	0.94001	0.384535	NFKB1
Class C GPCRs (metabotropic glutamate and pheromone receptors)	1/19	0.664264	0.998675	0.94001	0.384535	GPRC6A
Destabilization of mRNA by butyrate response factor 1 (BRF1)	1/19	0.664264	0.998675	0.94001	0.384535	DCP2
ER-associated degradation (ERAD) pathway	1/19	0.664264	0.998675	0.94001	0.384535	RBX1
Glycosaminoglycan degradation	1/19	0.664264	0.998675	0.94001	0.384535	GUSB
Inhibition of T cell receptor signaling by activated Csk	1/19	0.664264	0.998675	0.94001	0.384535	PRKAR1A
Mitochondrial gene expression	1/19	0.664264	0.998675	0.94001	0.384535	TFAM
PTEN-dependent cell cycle arrest and apoptosis	1/19	0.664264	0.998675	0.94001	0.384535	PTK2
Signaling by constitutively active EGFR	1/19	0.664264	0.998675	0.94001	0.384535	CDC37
Protein metabolism	23/442	0.666169	0.998675	0.927348	0.376699	PIGS;EIF4A2;SRP19;GALNT14;B4GALT1;MTX2;USP11;TBCD;RPSA;ALG11;TIMM50;DPM2;F9;PROC;GALNTL5;FBXO4;MUC7;ST8SIA6;PIGL;PIGG;GAS6;ST6GALNAC3;EIF4B
Toll receptor cascades	8/159	0.668311	0.998675	0.895737	0.360983	EIF2AK2;TAB3;UBE2L6;IRAK3;UBE2A;ELK1;NFKB1;MYD88
Androgen receptor proteolysis and transcription regulation	3/61	0.669159	0.998675	0.874895	0.351475	ZMIZ1;CDKN2A;PATZ1
Cytochrome P450 pathway	3/61	0.669159	0.998675	0.874895	0.351475	CYB5A;CYP7B1;CYP4F11
HIV genome transcription	3/61	0.669159	0.998675	0.874895	0.351475	TBP;POLR2F;GTF2H2
RNA polymerase II transcription	5/101	0.670916	0.998675	0.880776	0.351527	CPSF7;TBP;POLR2F;GTF2H2;SRSF7
ERBB1 internalization pathway	2/41	0.675189	0.998675	0.867514	0.340727	LRIG1;PTK2
Insulin biosynthesis and processing	2/41	0.675189	0.998675	0.867514	0.340727	SRP19;EXOC7
EGF/EGFR signaling pathway	7/141	0.677823	0.998675	0.883208	0.343453	PLSCR1;STAT1;INPP5D;STAT3;ABL1;ELK1;PTK2
Regular glucocorticoid receptor pathway	4/82	0.678267	0.998675	0.867275	0.336689	IL6;TBP;STAT1;NFKB1
Circadian rhythm	3/62	0.679916	0.998675	0.860021	0.331784	NCOA3;NR1D1;RBX1
Shigellosis	3/62	0.679916	0.998675	0.860021	0.331784	ARPC3;ABL1;NFKB1
Signaling events mediated by focal adhesion kinase	3/62	0.679916	0.998675	0.860021	0.331784	PAK1;PXN;PTK2
4-1BB-dependent immune response	1/20	0.683016	0.998675	0.890489	0.339487	NFKB1
Apoptotic signaling in response to DNA damage	1/20	0.683016	0.998675	0.890489	0.339487	STAT1
GATA3-mediated activation of Th2 cytokine expression	1/20	0.683016	0.998675	0.890489	0.339487	PRKAR1A
Gene expression regulation in pancreatic beta cells	1/20	0.683016	0.998675	0.890489	0.339487	HNF4G
Heparan sulfate/heparin glycosaminoglycan (HS-GAG) degradation	1/20	0.683016	0.998675	0.890489	0.339487	GUSB
ID regulation of gene expression	1/20	0.683016	0.998675	0.890489	0.339487	CDKN2A
RNA polymerase III abortive and retractive initiation	1/20	0.683016	0.998675	0.890489	0.339487	POLR2F
Sprouty regulation of tyrosine kinase signals	1/20	0.683016	0.998675	0.890489	0.339487	SPRY4
Urea cycle and metabolism of amino groups	1/20	0.683016	0.998675	0.890489	0.339487	GATM
TWEAK signaling pathway	2/42	0.688041	0.998675	0.845781	0.316243	IL6;NFKB1
Urokinase-type plasminogen activator (uPA) and uPAR-mediated signaling	2/42	0.688041	0.998675	0.845781	0.316243	ITGAM;ITGA3
VEGF, hypoxia, and angiogenesis	2/42	0.688041	0.998675	0.845781	0.316243	PXN;PTK2
Endocytosis	10/201	0.690253	0.998675	0.884892	0.328027	EHD1;IQSEC3;HLA-B;ASAP3;HLA-C;HLA-A;HLA-F;IL2RG;PML;CHMP5
p75 neurotrophin receptor-mediated signaling	6/124	0.696836	0.998675	0.859643	0.310507	YWHAE;OBSCN;ARHGEF16;NGEF;NFKB1;MYD88
Beta-3 integrin cell surface interactions	2/43	0.700472	0.998675	0.825108	0.293739	COL4A3;CD47
Cleavage of growing transcript in the termination region	2/43	0.700472	0.998675	0.825108	0.293739	CPSF7;SRSF7
G2/M checkpoints	2/43	0.700472	0.998675	0.825108	0.293739	RFC2;RPA3
Growth hormone receptor signaling	2/43	0.700472	0.998675	0.825108	0.293739	STAT1;STAT3
Insulin secretion regulation by glucagon-like peptide-1	2/43	0.700472	0.998675	0.825108	0.293739	GNGT1;PRKAR1A
PI3K class IB pathway in neutrophils	2/43	0.700472	0.998675	0.825108	0.293739	NCF1;INPP5D
Porphyrin and chlorophyll metabolism	2/43	0.700472	0.998675	0.825108	0.293739	CPOX;GUSB
MAPK cascade role in angiogenesis	3/64	0.700644	0.998675	0.831735	0.295894	PAK1;PXN;ELK1
APC/C activator regulation between G1/S and early anaphase	1/21	0.700721	0.998675	0.845919	0.300847	ANAPC1
ChREBP regulation by carbohydrates and cAMP	1/21	0.700721	0.998675	0.845919	0.300847	PRKAR1A
Cytosolic sensors of pathogen-associated DNA	1/21	0.700721	0.998675	0.845919	0.300847	NFKB1
IGF1 signaling pathway	1/21	0.700721	0.998675	0.845919	0.300847	ELK1
Inactivation of APC/C via direct inhibition of the APC/C complex	1/21	0.700721	0.998675	0.845919	0.300847	ANAPC1
PKC-catalyzed phosphorylation of inhibitory phosphoprotein of myosin phosphatase	1/21	0.700721	0.998675	0.845919	0.300847	GNGT1
Presynaptic function of kainate receptors	1/21	0.700721	0.998675	0.845919	0.300847	GNGT1
Prion pathway	1/21	0.700721	0.998675	0.845919	0.300847	RPSA
Amoebiasis	5/105	0.703789	0.998675	0.845365	0.296957	IL6;ITGAM;IL1R1;NFKB1;PTK2
DNA repair	5/105	0.703789	0.998675	0.845365	0.296957	RFC2;RPA3;POLR2F;GTF2H2;FANCF
Asparagine N-linked glycosylation	4/85	0.70535	0.998675	0.835021	0.291474	DPM2;B4GALT1;ST8SIA6;ALG11
Integrin cell surface interactions	4/85	0.70535	0.998675	0.835021	0.291474	ITGAM;ITGA3;COL4A3;PTK2
NOD signaling pathway	4/85	0.70535	0.998675	0.835021	0.291474	IL6;NLRP2;TAB3;NFKB1
Cell cycle	23/453	0.710593	0.998675	0.903087	0.308545	YWHAE;SYCP2;CDKN2A;RFC2;DCTN3;PSMB8;ZWINT;PSMB9;CDC25B;RBX1;PSMA3;PTTG1;RPA3;ABL1;TERF2IP;TK2;CEP192;PSMF1;PCNT;SFI1;ANAPC1;CDK5RAP2;CEP78
G-protein-mediated events	2/44	0.712488	0.998675	0.80542	0.273031	GNAT2;PRKAR1A
Lysine degradation	2/44	0.712488	0.998675	0.80542	0.273031	NSD1;SETDB2
AKT signaling pathway	1/22	0.717439	0.998675	0.805595	0.267512	NFKB1
BRCA1, BRCA2 and ATR roles in cancer susceptibility	1/22	0.717439	0.998675	0.805595	0.267512	FANCF
CCR3 signaling in eosinophils	1/22	0.717439	0.998675	0.805595	0.267512	PTK2
Double-strand break repair	1/22	0.717439	0.998675	0.805595	0.267512	RPA3
Fanconi anemia pathway	1/22	0.717439	0.998675	0.805595	0.267512	FANCF
Nitric oxide signaling pathway	1/22	0.717439	0.998675	0.805595	0.267512	PRKAR1A
Smooth muscle contraction	1/22	0.717439	0.998675	0.805595	0.267512	PXN
Beta-1 integrin cell surface interactions	3/66	0.720334	0.998675	0.805245	0.264153	ITGA3;COL6A2;COL4A3
Retinoblastoma protein regulation	3/66	0.720334	0.998675	0.805245	0.264153	TBP;CDKN2A;ABL1
Actin cytoskeleton regulation	11/226	0.721814	0.998675	0.864397	0.281783	PAK1;PIKFYVE;SCIN;ITGAM;PPP1R12A;ARPC3;ITGA3;PXN;MYH9;FGF13;PTK2
Amino sugar and nucleotide sugar metabolism	2/45	0.724098	0.998675	0.786648	0.253953	NPL;GNE
Interleukin-12/STAT4 pathway	2/45	0.724098	0.998675	0.786648	0.253953	STAT3;ETV5
Interleukin-3 signaling pathway	2/45	0.724098	0.998675	0.786648	0.253953	INPP5D;STAT3
Interleukin-3, interleukin-5, and GM-CSF signaling	2/45	0.724098	0.998675	0.786648	0.253953	INPP5D;IL2RG
Signaling by FGFR mutants	2/45	0.724098	0.998675	0.786648	0.253953	STAT1;STAT3
Wnt interactions in lipid metabolism and immune response	2/45	0.724098	0.998675	0.786648	0.253953	IL32;CDC25B
G alpha 13 pathway	3/67	0.729795	0.998675	0.792621	0.24967	PXN;NFKB1;PTK2
Cell-cell communication	6/129	0.732336	0.998675	0.824478	0.256838	CLDN6;PAK1;PXN;CD47;PVRL2;PTK2
Alzheimer's disease	8/169	0.732489	0.998675	0.839653	0.26139	MME;ATP5E;NDUFA1;NDUFB1;SDHC;CACNA1D;NDUFS1;ATP5G2
Angiogenesis	1/23	0.733223	0.998675	0.768936	0.238605	PTK2
BAD phosphorylation mediated by IGF1R signaling	1/23	0.733223	0.998675	0.768936	0.238605	PRKAR1A
CREB transcription factor and its extracellular signals	1/23	0.733223	0.998675	0.768936	0.238605	PRKAR1A
Cyclins and cell cycle regulation	1/23	0.733223	0.998675	0.768936	0.238605	CDKN2A
Downregulation of SMAD2/3-SMAD4 transcriptional activity	1/23	0.733223	0.998675	0.768936	0.238605	TRIM33
Hypoxia and p53 in the cardiovascular system	1/23	0.733223	0.998675	0.768936	0.238605	UBE2A
Modulation of interferon signaling by chaperones	1/23	0.733223	0.998675	0.768936	0.238605	NFKB1
Post-elongation processing of intronless pre-mRNA	1/23	0.733223	0.998675	0.768936	0.238605	CPSF7
Progesterone-initiated oocyte maturation	1/23	0.733223	0.998675	0.768936	0.238605	PRKAR1A
Signaling events mediated by the hedgehog family	1/23	0.733223	0.998675	0.768936	0.238605	IHH
RhoA activity regulation	2/46	0.735308	0.998675	0.768729	0.236357	OBSCN;NGEF
Syndecan 1 pathway	2/46	0.735308	0.998675	0.768729	0.236357	COL6A2;COL4A3
AMPK signaling	3/68	0.739001	0.998675	0.780386	0.236032	CRTC2;FASN;ACACA
Messenger RNA splicing: major pathway	3/68	0.739001	0.998675	0.780386	0.236032	CPSF7;SRSF7;RBMX
Regulation of transcription by NOTCH1 intracellular domain	2/47	0.746128	0.998675	0.751606	0.220114	HDAC11;RBX1
Cholesterol biosynthesis	1/24	0.748126	0.998675	0.735465	0.21342	NSDHL
Endogenous Toll-like receptor signaling	1/24	0.748126	0.998675	0.735465	0.21342	MYD88
Inhibition of cellular proliferation by Gleevec	1/24	0.748126	0.998675	0.735465	0.21342	STAT1
Nicotinate and nicotinamide metabolism	1/24	0.748126	0.998675	0.735465	0.21342	NT5E
Plexin D1 signaling	1/24	0.748126	0.998675	0.735465	0.21342	ITGA3
Protein export	1/24	0.748126	0.998675	0.735465	0.21342	SRP19
SLC-mediated transmembrane transport	12/251	0.749323	0.998675	0.847963	0.244709	SLC34A2;SLC7A5;SLC24A1;SLC13A3;SLC16A1;SLC43A2;SLC35D2;SLCO1A2;SLC3A1;NUP88;SLC2A6;SLC38A5
Peptide G-protein coupled receptors	9/192	0.750297	0.998675	0.830823	0.238684	CXCL10;OXTR;CCL23;CCL20;NPY1R;ACKR4;ACKR3;CCR7;GHRL
EGFR1 pathway	7/152	0.750493	0.998675	0.815727	0.234134	EHD1;MME;ITGA3;HPRT1;UBE2A;GABRE;AREG
Neural crest differentiation	4/91	0.754453	0.998675	0.777185	0.218981	NOTCH2;FOXD3;HDAC11;NFKB1
Activation of chaperones by IRE1 alpha	2/48	0.756566	0.998675	0.735228	0.205103	DNAJB11;YIF1A
HES/HEY pathway	2/48	0.756566	0.998675	0.735228	0.205103	SPEN;STAT3
Post-translational regulation of adherens junction stability and disassembly	2/48	0.756566	0.998675	0.735228	0.205103	ABL1;GFRA1
CDC42 signaling events	3/70	0.756666	0.998675	0.75701	0.21108	PAK1;EXOC7;ARPC3
MicroRNA regulation of DNA damage response	3/70	0.756666	0.998675	0.75701	0.21108	TP53AIP1;ABL1;PML
Renal cell carcinoma	3/70	0.756666	0.998675	0.75701	0.21108	PAK1;EGLN3;RBX1
Adipogenesis	6/133	0.758543	0.998675	0.79834	0.220625	BMP3;FOXC2;IL6;STAT1;ASIP;STAT3
Class A GPCRs (rhodopsin-like)	12/253	0.758729	0.998675	0.840835	0.232163	MAS1;OXTR;HTR6;OPN1MW;NPY1R;ACKR4;ACKR3;CCR7;GPR4;GPR37L1;FFAR1;OR8D2
APC/C- and Cdc20-mediated degradation of Nek2A	1/25	0.762197	0.998675	0.704783	0.191384	ANAPC1
Alpha-9 beta-1 integrin pathway	1/25	0.762197	0.998675	0.704783	0.191384	PXN
DARPP-32 events	1/25	0.762197	0.998675	0.704783	0.191384	PRKAR1A
Ligand-gated ion channel transport	1/25	0.762197	0.998675	0.704783	0.191384	GLRA3
PIP2 hydrolysis	1/25	0.762197	0.998675	0.704783	0.191384	DGKA
Regulatory RNA pathways	1/25	0.762197	0.998675	0.704783	0.191384	POLR2F
Arf6 integrin-mediated signaling pathway	2/49	0.766631	0.998675	0.719546	0.191219	ITGA3;EXOC7
G alpha 12 pathway	2/49	0.766631	0.998675	0.719546	0.191219	PXN;PTK2
Muscle contraction	2/49	0.766631	0.998675	0.719546	0.191219	TNNC2;PXN
Myocyte adrenergic pathway	3/72	0.773353	0.998675	0.73499	0.188907	RYR2;CACNA1D;EPHB2
Sphingolipid metabolism	3/72	0.773353	0.998675	0.73499	0.188907	CERS4;GBA;ACER3
Signal transduction	52/1020	0.773525	0.998675	0.904539	0.232283	OR4E1;ITGAM;B4GALT1;DGKA;FAM13A;HDAC11;IHH;OR4Q2;ELK1;GPRC6A;GNGT1;HTR6;GNAT2;CCR7;FFAR1;ITGA3;ARHGEF16;OR11G2;OR1J4;NPY1R;OR2T5;OBSCN;OPN1MW;CDC37;COL6A2;COL4A3;ATP6V0D2;NGEF;NOTCH2;OR2G3;OR2T34;OR2W5;CHN2;LRIG1;ATP6V1G3;EIF4B;OR4F6;ATP6V0A1;CCL23;CCL20;OR4N5;MIB2;GPR4;ARHGAP28;CGN;NFKB1;OR4F17;CXCL10;ACKR4;ACKR3;GHRL;MYD88
ALK1 pathway	1/26	0.775483	0.998675	0.676556	0.172027	ACVR1
Acyl chain remodelling of phosphatidylcholine	1/26	0.775483	0.998675	0.676556	0.172027	LPCAT3
Galactose metabolism	1/26	0.775483	0.998675	0.676556	0.172027	B4GALT1
Interleukin-9 regulation of target genes	1/26	0.775483	0.998675	0.676556	0.172027	SCIN
Physiological and pathological hypertrophy of the heart	1/26	0.775483	0.998675	0.676556	0.172027	STAT3
Selective expression of chemokine receptors during T-cell polarization	1/26	0.775483	0.998675	0.676556	0.172027	CCR7
Tetrasaccharide linker sequence formation in glycosaminoglycan biosynthesis	1/26	0.775483	0.998675	0.676556	0.172027	GXYLT1
YAP1- and WWTR1 (TAZ)-stimulated gene expression	1/26	0.775483	0.998675	0.676556	0.172027	NCOA3
Aquaporin-mediated transport	2/50	0.776332	0.998675	0.704518	0.178367	GNGT1;PRKAR1A
Non-coding RNA metabolism	2/50	0.776332	0.998675	0.704518	0.178367	NUP88;SMN1
L1CAM interactions	4/94	0.776524	0.998675	0.751159	0.189989	PAK1;SCN9A;EPHB2;SCN1A
Chronic myeloid leukemia	3/73	0.781338	0.998675	0.724451	0.178756	CDKN2A;ABL1;NFKB1
Signaling by NOTCH1	3/73	0.781338	0.998675	0.724451	0.178756	HDAC11;MIB2;RBX1
Adrenergic pathway	6/137	0.782817	0.998675	0.773798	0.189469	PDE3A;CNGB3;CACNA1D;PDE5A;RGS22;PDE6A
Natural killer cell-mediated cytotoxicity	6/137	0.782817	0.998675	0.773798	0.189469	PAK1;IFNB1;HLA-B;HLA-C;HLA-A;TNFRSF10D
Malaria	2/51	0.785678	0.998675	0.690104	0.166459	IL6;MYD88
G alpha (i) signaling events	9/199	0.786138	0.998675	0.799914	0.192478	GNGT1;CXCL10;CCL23;GNAT2;OPN1MW;CCL20;NPY1R;ACKR3;CCR7
ADP signalling through P2Y purinoceptor 12	1/27	0.788028	0.998675	0.6505	0.154964	GNGT1
BAD phosphorylation regulation	1/27	0.788028	0.998675	0.6505	0.154964	PRKAR1A
Cell cycle: G2/M checkpoint	1/27	0.788028	0.998675	0.6505	0.154964	CDC25B
FSH signaling pathway	1/27	0.788028	0.998675	0.6505	0.154964	AREG
Glycosphingolipid biosynthesis: lacto and neolacto series	1/27	0.788028	0.998675	0.6505	0.154964	B4GALT1
Kinesins	1/27	0.788028	0.998675	0.6505	0.154964	KIF15
Mammalian calpain regulation of cell motility	1/27	0.788028	0.998675	0.6505	0.154964	PRKAR1A
Pentose phosphate pathway	1/27	0.788028	0.998675	0.6505	0.154964	RBKS
Rev-mediated nuclear export of HIV-1 RNA	1/27	0.788028	0.998675	0.6505	0.154964	NUP88
TNF/stress-related signaling	1/27	0.788028	0.998675	0.6505	0.154964	NFKB1
eIF4E and p70 S6 kinase regulation	1/27	0.788028	0.998675	0.6505	0.154964	EIF4A2
Innate immune system	15/319	0.788086	0.998675	0.832676	0.198301	UBA7;IFNB1;DDX58;UBE2L6;ISG15;IRAK3;ELK1;NFKB1;C4B;IFIH1;C4A;MAVS;TAB3;MYD88;MBL2
p53 activity regulation	5/118	0.794422	0.998675	0.747592	0.172051	TP53AIP1;CDKN2A;SHISA5;ABL1;MDM4
Heparan sulfate/heparin glycosaminoglycan (HS-GAG) metabolism	2/52	0.794678	0.998675	0.676266	0.155418	GXYLT1;GUSB
Interleukin-2 receptor beta chain in T cell activation	2/52	0.794678	0.998675	0.676266	0.155418	NMI;IL2RG
Mitochondrial protein import	2/52	0.794678	0.998675	0.676266	0.155418	MTX2;TIMM50
Signaling events mediated by stem cell factor receptor (c-Kit)	2/52	0.794678	0.998675	0.676266	0.155418	STAT1;STAT3
Vitamin B12 metabolism	2/52	0.794678	0.998675	0.676266	0.155418	IL6;NFKB1
Transcription	8/181	0.797606	0.998675	0.78091	0.176595	CPSF7;TBP;POLR1C;POLR1D;TFAM;POLR2F;GTF2H2;SRSF7
Developmental biology	20/420	0.798813	0.998675	0.843248	0.189417	NCOA3;ONECUT1;HNF4G;GFRA1;CACNA1D;NFKB1;PTK2;MED13L;PAK1;ACVR1C;COL6A2;SCN9A;COL4A3;ABL1;MYH9;SRGAP3;CTNNA2;EPHB2;TDGF1;SCN1A
Endosomal sorting complex required for transport (ESCRT) pathway	1/28	0.799872	0.998675	0.626374	0.139872	CHMP5
G-protein beta-gamma signalling	1/28	0.799872	0.998675	0.626374	0.139872	GNGT1
PERK-regulated gene expression	1/28	0.799872	0.998675	0.626374	0.139872	DCP2
PKB-mediated events	1/28	0.799872	0.998675	0.626374	0.139872	EIF4B
TRAIL signaling pathway	1/28	0.799872	0.998675	0.626374	0.139872	TNFRSF10D
Signaling by NOTCH	5/119	0.800391	0.998675	0.740995	0.164986	NOTCH2;B4GALT1;HDAC11;MIB2;RBX1
JNK/MAPK pathway	2/53	0.803343	0.998675	0.66297	0.145173	IL1R1;MAP3K9
Starch and sucrose metabolism	2/53	0.803343	0.998675	0.66297	0.145173	PYGB;GUSB
Messenger RNA processing	9/203	0.804858	0.998675	0.783254	0.170036	SF3B4;CPSF7;DDX23;POLR2F;NUP88;ADAR;GTF2H2;SRSF7;RBMX
Complement cascade	3/77	0.810984	0.998675	0.685146	0.143543	C4B;C4A;MBL2
Transcriptional regulation of white adipocyte differentiation	3/77	0.810984	0.998675	0.685146	0.143543	NCOA3;NFKB1;MED13L
ADP-ribosylation factor	1/29	0.811054	0.998675	0.603972	0.126484	NCF2
Adherens junction actin cytoskeletal organization	1/29	0.811054	0.998675	0.603972	0.126484	PVRL2
BARD1 signaling events	1/29	0.811054	0.998675	0.603972	0.126484	FANCF
Lipoprotein metabolism	1/29	0.811054	0.998675	0.603972	0.126484	ABCG1
Matrix metalloproteinases	1/29	0.811054	0.998675	0.603972	0.126484	MMP15
Pentose and glucuronate interconversions	1/29	0.811054	0.998675	0.603972	0.126484	GUSB
Reelin signaling pathway	1/29	0.811054	0.998675	0.603972	0.126484	ITGA3
Sema4D in semaphorin signaling	1/29	0.811054	0.998675	0.603972	0.126484	MYH9
Arginine and proline metabolism	2/54	0.811681	0.998675	0.650186	0.13566	GATM;LAP3
Non-small cell lung cancer	2/54	0.811681	0.998675	0.650186	0.13566	CDKN2A;RASSF5
RANKL signaling pathway	2/54	0.811681	0.998675	0.650186	0.13566	NFKB1;PTK2
Notch signaling pathway	5/121	0.811918	0.998675	0.728142	0.151712	NOTCH2;SPEN;DTX3L;STAT3;NFKB1
Signaling by PDGF	5/122	0.817479	0.998675	0.72188	0.14548	PRKAR1A;STAT1;COL6A2;COL4A3;STAT3
Interleukin-4 regulation of apoptosis	12/267	0.817794	0.998675	0.794075	0.159724	CCL23;EGLN3;IL6;ITGAM;RSAD2;CCL20;STAT1;MX1;IFI6;UBE2L6;GAS6;MS4A4A
Peroxisome	3/78	0.817842	0.998675	0.675975	0.135929	PRDX5;PEX1;PEX11G
Meiotic synapsis	2/55	0.819701	0.998675	0.637885	0.126821	SYCP2;TERF2IP
Transport of mature transcript to cytoplasm	2/55	0.819701	0.998675	0.637885	0.126821	NUP88;SRSF7
Activation of kainate receptors upon glutamate binding	1/30	0.821613	0.998675	0.583114	0.114574	GNGT1
Activation of matrix metalloproteinases	1/30	0.821613	0.998675	0.583114	0.114574	MMP15
Activation of the pre-replicative complex	1/30	0.821613	0.998675	0.583114	0.114574	RPA3
CDC42 activity regulation	1/30	0.821613	0.998675	0.583114	0.114574	NGEF
Glutamate binding and activation of AMPA receptors and synaptic plasticity	1/30	0.821613	0.998675	0.583114	0.114574	GRIA1
Inflammatory response pathway	1/30	0.821613	0.998675	0.583114	0.114574	IL2RG
Interleukin-2/STAT5 pathway	1/30	0.821613	0.998675	0.583114	0.114574	IL2RG
Nuclear events mediated by MAP kinases	1/30	0.821613	0.998675	0.583114	0.114574	ELK1
Retinoic acid receptor-mediated signaling	1/30	0.821613	0.998675	0.583114	0.114574	NCOA3
TNFR1 signaling pathway	1/30	0.821613	0.998675	0.583114	0.114574	PAK1
Tight junction interactions	1/30	0.821613	0.998675	0.583114	0.114574	CLDN6
Tumor necrosis factor (TNF) pathway	1/30	0.821613	0.998675	0.583114	0.114574	NFKB1
p38-alpha and p38-beta regulation	1/30	0.821613	0.998675	0.583114	0.114574	PAK1
Signaling events mediated by hepatocyte growth factor receptor (c-Met)	3/79	0.824487	0.998675	0.667045	0.128735	PAK1;PXN;PTK2
Unfolded protein response	3/79	0.824487	0.998675	0.667045	0.128735	DNAJB11;DCP2;YIF1A
Steroid hormone biosynthesis	2/56	0.827414	0.998675	0.626039	0.118603	AKR1C4;CYP7B1
Cardiac muscle contraction	3/80	0.830924	0.998675	0.658347	0.121937	RYR2;CACNG7;CACNA1D
Opioid signaling	3/80	0.830924	0.998675	0.658347	0.121937	GNGT1;GNAT2;PRKAR1A
Activated NOTCH1 signaling in the nucleus	1/31	0.831582	0.998675	0.563647	0.103951	MIB2
Alpha-6 beta-4 integrin signaling pathway	1/31	0.831582	0.998675	0.563647	0.103951	PTK2
Alpha-V beta-3 integrin/OPN pathway	1/31	0.831582	0.998675	0.563647	0.103951	NFKB1
CD28 co-stimulation	1/31	0.831582	0.998675	0.563647	0.103951	PAK1
Inwardly rectifying potassium channels	1/31	0.831582	0.998675	0.563647	0.103951	GNGT1
Signal amplification	1/31	0.831582	0.998675	0.563647	0.103951	GNGT1
Stathmin and breast cancer resistance to antimicrotubule agents	1/31	0.831582	0.998675	0.563647	0.103951	PRKAR1A
Chromosome maintenance	4/103	0.833389	0.998675	0.682545	0.124397	SYCP2;RFC2;RPA3;TERF2IP
Pathogenic Escherichia coli infection	2/57	0.834829	0.998675	0.614624	0.110957	ARPC3;ABL1
Pre-NOTCH expression and processing	2/57	0.834829	0.998675	0.614624	0.110957	NOTCH2;B4GALT1
Wnt signaling pathway	10/231	0.83589	0.998675	0.763544	0.136872	SOX2;TCF7L2;SFRP2;PROC;TBP;LEF1;SOX14;RPSA;RBX1;LRP6
Chagas disease	4/104	0.838892	0.998675	0.675683	0.118699	IL6;IFNB1;NFKB1;MYD88
MAPK signaling pathway	14/314	0.840882	0.998675	0.786981	0.136387	IL1R1;STAT1;CACNA1D;ELK1;NFKB1;CDC25B;CACNG7;PAK1;ACVR1C;MAP3K9;FGF13;LAMTOR3;MAP4K3;HMGN1
Glycine, serine and threonine metabolism	1/32	0.840994	0.998675	0.545436	0.0944537	GATM
Packaging of telomere ends	1/32	0.840994	0.998675	0.545436	0.0944537	TERF2IP
Serotonin HTR1 group and FOS pathway	1/32	0.840994	0.998675	0.545436	0.0944537	ELK1
Syndecan 4 pathway	1/32	0.840994	0.998675	0.545436	0.0944537	PTK2
HIV-1 Nef as negative effector of Fas and TNF	2/58	0.841955	0.998675	0.603616	0.10384	NFKB1;PTK2
SMAD2/3 nuclear pathway	3/82	0.843191	0.998675	0.641612	0.109434	SIN3A;IFNB1;SNIP1
Spliceosome	5/127	0.843327	0.998675	0.69211	0.117936	SF3B4;DDX23;ACIN1;SRSF7;RBMX
Fibroblast growth factor receptor pathway	4/105	0.844243	0.998675	0.668958	0.113265	RPS6KC1;CDKN2A;SPRY4;FGF13
Calcium regulation in the cardiac cell	6/149	0.844521	0.998675	0.708411	0.119711	YWHAE;GNGT1;PKIB;RYR2;PRKAR1A;CACNA1D
E2F-mediated regulation of DNA replication	1/33	0.849881	0.998675	0.528363	0.0859433	TK2
Fluoropyrimidine activity	1/33	0.849881	0.998675	0.528363	0.0859433	GGH
Glucagon signaling in metabolic regulation	1/33	0.849881	0.998675	0.528363	0.0859433	PRKAR1A
Propanoate metabolism	1/33	0.849881	0.998675	0.528363	0.0859433	ACACA
Signaling by the B cell receptor (BCR)	6/151	0.853276	0.998675	0.698565	0.110843	CD79A;PSMA3;PSMF1;NFKB1;PSMB8;PSMB9
Cell junction organization	3/84	0.854679	0.998675	0.625703	0.0982536	CLDN6;PXN;PVRL2
ECM-receptor interaction	3/84	0.854679	0.998675	0.625703	0.0982536	ITGA3;COL6A2;CD47
Small cell lung cancer	3/84	0.854679	0.998675	0.625703	0.0982536	ITGA3;NFKB1;PTK2
Fatty acid, triacylglycerol, and ketone body metabolism	7/173	0.855068	0.998675	0.711734	0.111439	SIN3A;FASN;NCOA3;NR1D1;ELOVL7;ACACA;MED13L
Natural killer cell receptor signaling pathway	2/60	0.855374	0.998675	0.58274	0.0910333	PAK1;INPP5D
Ephrin receptor A forward pathway	1/34	0.858271	0.998675	0.512325	0.0783014	NGEF
Induction of apoptosis through DR3 and DR4/5 death receptors	1/34	0.858271	0.998675	0.512325	0.0783014	NFKB1
Interleukin-7 interactions in immune response	1/34	0.858271	0.998675	0.512325	0.0783014	CXCL10
MAPK/TRK pathway	1/34	0.858271	0.998675	0.512325	0.0783014	ELK1
N-cadherin signaling events	1/34	0.858271	0.998675	0.512325	0.0783014	GAP43
Nuclear receptors in lipid metabolism and toxicity	1/34	0.858271	0.998675	0.512325	0.0783014	ABCG1
TOR signaling	1/34	0.858271	0.998675	0.512325	0.0783014	RRAGC
C-Myb transcription factor network	3/85	0.860142	0.998675	0.61804	0.0931122	SIN3A;CDKN2A;LEF1
MicroRNAs in cardiomyocyte hypertrophy	3/85	0.860142	0.998675	0.61804	0.0931122	STAT3;NFKB1;LRP6
TGF-beta regulation of skeletal system development	3/85	0.860142	0.998675	0.61804	0.0931122	ACVR1;ACVR1C;RBX1
FGF signaling pathway	2/61	0.861687	0.998675	0.572833	0.0852738	STAT1;STAT3
Signaling by insulin receptor	4/109	0.864169	0.998675	0.643337	0.0939188	ATP6V1G3;ATP6V0D2;EIF4B;ATP6V0A1
Progesterone-mediated oocyte maturation	3/86	0.865425	0.998675	0.610561	0.0882474	PDE3A;ANAPC1;CDC25B
Arf6 signal transduction regulation	1/35	0.866193	0.998675	0.49723	0.071426	PXN
PIK3C1/AKT pathway	1/35	0.866193	0.998675	0.49723	0.071426	YWHAE
Signal transduction by L1	1/35	0.866193	0.998675	0.49723	0.071426	PAK1
BDNF signaling pathway	11/261	0.867656	0.998675	0.741987	0.105333	SLC7A5;IL6;GAP43;IFITM2;WDR1;ATP10D;MYH9;RPSA;S100A4;KCNK1;EIF4B
Colorectal cancer	2/62	0.867746	0.998675	0.563256	0.0799014	TCF7L2;LEF1
Glycosaminoglycan metabolism	4/110	0.868795	0.998675	0.637234	0.0896253	B4GALT1;GXYLT1;CHST1;GUSB
Signaling by EGFR in cancer	4/111	0.873286	0.998675	0.631245	0.0855288	PRKAR1A;CDC37;PXN;LRIG1
Axon guidance	14/325	0.87333	0.998675	0.758697	0.10276	GFRA1;CACNA1D;PTK2;PAK1;COL6A2;SCN9A;COL4A3;ABL1;MYH9;SRGAP3;EPHB2;EPHB1;NGEF;SCN1A
Folate metabolism	2/63	0.87356	0.998675	0.553992	0.0748878	IL6;NFKB1
Generation of second messenger molecules	1/36	0.873672	0.998675	0.482998	0.0652289	PAK1
Glycogen metabolism	1/36	0.873672	0.998675	0.482998	0.0652289	PYGB
Neurotransmitter release cycle	1/36	0.873672	0.998675	0.482998	0.0652289	UNC13B
PI3K/PLC/TRK pathway	1/36	0.873672	0.998675	0.482998	0.0652289	YWHAE
SNARE interactions in vesicular transport	1/36	0.873672	0.998675	0.482998	0.0652289	VTI1A
Steroid hormone, vitamin A, and vitamin D metabolism	1/36	0.873672	0.998675	0.482998	0.0652289	LRAT
Signaling by NGF	9/221	0.874104	0.998675	0.716061	0.0963502	YWHAE;OBSCN;PRKAR1A;STAT3;ARHGEF16;ELK1;NGEF;NFKB1;MYD88
Lipid metabolism regulation by peroxisome proliferator-activated receptor alpha (PPAR-alpha)	4/112	0.877643	0.998675	0.625366	0.08162	SIN3A;NCOA3;NR1D1;MED13L
Collagen biosynthesis and modifying enzymes	2/64	0.879138	0.998675	0.545028	0.0702069	COL6A2;COL4A3
Validated nuclear estrogen receptor alpha network	2/64	0.879138	0.998675	0.545028	0.0702069	NCOA3;CTSD
Cytokine-cytokine receptor interaction	11/265	0.87952	0.998675	0.730146	0.0937353	ACVR1;CXCL10;CCL23;IL6;IL1R1;CCL20;IFNB1;ACKR3;CCR7;IL2RG;TNFRSF10D
Prostate cancer	3/89	0.88023	0.998675	0.589168	0.0751611	TCF7L2;LEF1;NFKB1
ALK in cardiac myocytes	1/37	0.880734	0.998675	0.469557	0.0596335	ACVR1
Activation of NMDA receptor upon glutamate binding and postsynaptic events	1/37	0.880734	0.998675	0.469557	0.0596335	GRIA1
Platelet aggregation (plug formation)	1/37	0.880734	0.998675	0.469557	0.0596335	PTK2
Oocyte meiosis	4/113	0.88187	0.998675	0.619596	0.0778901	YWHAE;PTTG1;ANAPC1;RBX1
Retinol metabolism	2/65	0.884488	0.998675	0.536348	0.0658349	RDH10;LRAT
Diabetes pathways	5/137	0.885984	0.998675	0.639337	0.0773956	EXOC7;DNAJB11;GHRL;DCP2;YIF1A
Cyclin D-associated events in G1	1/38	0.887401	0.998675	0.456842	0.0545734	CDKN2A
EGFR interaction with phospholipase C-gamma	1/38	0.887401	0.998675	0.456842	0.0545734	PRKAR1A
ERBB4 signaling events	1/38	0.887401	0.998675	0.456842	0.0545734	LRIG1
Glycosphingolipid metabolism	1/38	0.887401	0.998675	0.456842	0.0545734	GBA
Nuclear receptors	1/38	0.887401	0.998675	0.456842	0.0545734	ESRRB
Striated muscle contraction	1/38	0.887401	0.998675	0.456842	0.0545734	TNNC2
Transport of mature mRNAs derived from intronless transcripts	1/38	0.887401	0.998675	0.456842	0.0545734	NUP88
HIF-1 transcriptional activity in hypoxia	2/66	0.889618	0.998675	0.52794	0.0617497	NT5E;EGLN3
Semaphorin interactions	2/66	0.889618	0.998675	0.52794	0.0617497	PAK1;MYH9
Signaling by TGF-beta receptor complex	2/66	0.889618	0.998675	0.52794	0.0617497	CGN;TRIM33
Thyroid-stimulating hormone signaling pathway	2/66	0.889618	0.998675	0.52794	0.0617497	STAT1;STAT3
Fas signaling pathway	4/115	0.889943	0.998675	0.608367	0.0709341	PAK1;CD47;NFKB1;MYD88
Disease	31/674	0.890054	0.998675	0.810531	0.0944052	NCF1;NCF2;PXN;IPO5;LRIG1;POLR2F;NUP88;PSMF1;ATP6V1G3;B2M;ATP6V0A1;TBP;EXOC7;STAT1;STAT3;EIF2AK2;RPSA;CYBA;GTF2H2;HLA-A;PSMB8;YIF1A;PSMB9;RBX1;PSMA3;PRKAR1A;CDC37;DNAJB11;GHRL;ATP6V0D2;DCP2
Phospholipid metabolism	8/205	0.891064	0.998675	0.684894	0.0789953	INPP4B;CERS4;PIKFYVE;INPP5D;LPCAT3;ACER3;GBA;GPCPD1
p53 signaling pathway	5/139	0.893206	0.998675	0.629727	0.0711204	TAP1;CTSD;TP63;PML;TNFRSF10D
Aurora B signaling	1/39	0.893696	0.998675	0.444796	0.0499904	PSMA3
FAS pathway and stress induction of heat shock protein regulation	1/39	0.893696	0.998675	0.444796	0.0499904	PAK1
GAB1 signalosome	1/39	0.893696	0.998675	0.444796	0.0499904	PXN
Vitamin A and carotenoid metabolism	1/39	0.893696	0.998675	0.444796	0.0499904	RDH10
Gastrin-CREB signaling pathway via PKC and MAPK	8/206	0.894013	0.998675	0.681399	0.0763406	GNGT1;GPRC6A;OXTR;CCL23;DGKA;GPR4;GHRL;FFAR1
Adipocytokine signaling pathway	2/67	0.894535	0.998675	0.51979	0.0579311	STAT3;NFKB1
G1 to S cell cycle control	2/67	0.894535	0.998675	0.51979	0.0579311	CDKN2A;RPA3
DNA replication	8/207	0.896895	0.998675	0.677938	0.0737711	PSMA3;RNASEH2B;RFC2;RPA3;PSMF1;ZWINT;PSMB8;PSMB9
Extracellular matrix organization	3/93	0.89771	0.998675	0.562863	0.0607376	MMP15;COL6A2;COL4A3
Generic transcription pathway	16/377	0.899228	0.998675	0.746331	0.079274	ZNF331;NOTCH2;ZNF263;ZNF383;NCOA3;ZFP2;ESRRB;HNF4G;NR1D1;ZNF419;ZNF304;TRIM33;ZNF112;ZNF211;ZNF563;ZNF431
Nuclear signaling by ErbB4	1/40	0.899639	0.998675	0.433368	0.0458336	RBX1
HIV life cycle	4/118	0.901148	0.998675	0.592263	0.0616463	TBP;POLR2F;NUP88;GTF2H2
Influenza infection	5/142	0.903296	0.998675	0.615839	0.0626337	EIF2AK2;POLR2F;RPSA;NUP88;IPO5
Phase I of biological oxidations: functionalization of compounds	2/69	0.903765	0.998675	0.50422	0.0510203	CYP7B1;CYP4F11
Fc epsilon receptor I signaling in mast cells	1/41	0.905251	0.998675	0.422511	0.0420582	ELK1
Transcriptional activity of SMAD2/SMAD3-SMAD4 heterotrimer	1/41	0.905251	0.998675	0.422511	0.0420582	TRIM33
Class B GPCRs (secretin family receptors)	3/95	0.905559	0.998675	0.550568	0.0546181	GNGT1;SCT;IHH
G-protein signaling pathways	3/95	0.905559	0.998675	0.550568	0.0546181	GNGT1;PRKAR1A;PALM2-AKAP2
Protein processing in the endoplasmic reticulum	6/166	0.906771	0.998675	0.632568	0.0619063	AMFR;DNAJB11;NGLY1;EIF2AK2;UBE4B;RBX1
G alpha q pathway	2/70	0.908091	0.998675	0.496779	0.0478948	RGS22;NFKB1
Long-term depression	2/70	0.908091	0.998675	0.496779	0.0478948	GUCY1A3;GRIA1
Long-term potentiation	2/70	0.908091	0.998675	0.496779	0.0478948	GRIA1;PPP1R12A
Signaling events mediated by VEGFR1 and VEGFR2	2/70	0.908091	0.998675	0.496779	0.0478948	PXN;PTK2
Transport of glucose and other sugars, bile salts and organic acids, metal ions and amine compounds	3/96	0.909275	0.998675	0.544619	0.0517973	SLC13A3;SLC16A1;SLC2A6
Insulin signaling pathway	11/277	0.910027	0.998675	0.696758	0.0656911	EHD1;PYGB;PRKAR1A;EXOC7;INPP5D;FASN;PDE3A;MAP3K9;ELK1;MAP4K3;ACACA
Amine ligand-binding G-protein coupled receptors	1/42	0.910548	0.998675	0.412184	0.0386251	HTR6
Bladder cancer	1/42	0.910548	0.998675	0.412184	0.0386251	CDKN2A
Hexose transport	1/42	0.910548	0.998675	0.412184	0.0386251	NUP88
Netrin-1 signaling	1/42	0.910548	0.998675	0.412184	0.0386251	PTK2
Melanoma	2/71	0.912235	0.998675	0.489553	0.0449694	CDKN2A;FGF13
Cell differentiation by G alpha (i/o) pathway inferred from mouse Neuro2A model	1/73	0.91555	0.998675	0.402349	0.0354993	STAT3
Mitotic prometaphase	1/73	0.91555	0.998675	0.402349	0.0354993	ZWINT
Lipid and lipoprotein metabolism	21/489	0.916452	0.998675	0.754666	0.0658411	CERS4;NCOA3;GBA;NR1D1;ELOVL7;AKR1C4;CYP7B1;GPCPD1;ACACA;MED13L;INPP4B;NSDHL;PIKFYVE;SIN3A;FASN;LPCAT3;INPP5D;SLCO1A2;ACER3;LRAT;ABCG1
Granule cell survival pathway	3/99	0.919642	0.998675	0.527516	0.0441906	PLAGL1;EPHB2;KCNK1
Cap-dependent translation initiation	2/73	0.920002	0.998675	0.475712	0.0396648	EIF4A2;EIF4B
Myc repressed pathway	2/73	0.920002	0.998675	0.475712	0.0396648	TBP;GTF2H2
ERBB2/ERBB3 signaling events	1/44	0.920272	0.998675	0.392971	0.0326502	STAT3
HNF3A pathway	1/44	0.920272	0.998675	0.392971	0.0326502	NCOA3
Heart development	1/44	0.920272	0.998675	0.392971	0.0326502	FOXC2
Interactions of HIV Vpr protein with host cellular proteins	1/44	0.920272	0.998675	0.392971	0.0326502	NUP88
GPCR ligand binding	17/410	0.922373	0.998675	0.727812	0.0588114	CCL23;OXTR;SCT;CCL20;IHH;NPY1R;GPR4;GPRC6A;GNGT1;CXCL10;HTR6;OPN1MW;ACKR4;ACKR3;CCR7;GHRL;FFAR1
G alpha (s) signaling events	4/125	0.923456	0.998675	0.557792	0.0444183	GNGT1;HTR6;SCT;PDE3A
G alpha (z) signaling events	1/45	0.924731	0.998675	0.38402	0.0300505	GNGT1
RhoA signaling pathway	1/45	0.924731	0.998675	0.38402	0.0300505	PPP1R12A
Melanogenesis	3/101	0.925939	0.998675	0.516695	0.0397579	TCF7L2;LEF1;ASIP
Neurotrophin signaling pathway	4/126	0.926244	0.998675	0.55319	0.042384	YWHAE;ABL1;IRAK3;NFKB1
Glycolysis and gluconeogenesis	2/75	0.927118	0.998675	0.46263	0.0350091	ALDH3A1;PDHB
Metapathway biotransformation	6/174	0.927715	0.998675	0.602188	0.0451826	GLYATL1;NAA40;CHST1;AKR1C4;CYP4F11;CYP7B1
Translation	5/151	0.928741	0.998675	0.577599	0.0426991	EIF4A2;SRP19;RPSA;MRPL13;EIF4B
Alpha-6 beta-1 and alpha-6 beta-4 integrin signaling	1/46	0.92894	0.998675	0.375466	0.0276759	YWHAE
VEGF signaling pathway	2/76	0.930448	0.998675	0.456354	0.032898	PXN;PTK2
MHC class II antigen presentation	3/103	0.931781	0.998675	0.506307	0.0357743	DCTN3;CTSD;KIF15
Jak-STAT signaling pathway	7/199	0.932135	0.998675	0.614499	0.0431853	IL6;STAT1;IFNB1;STAT3;SPRY4;IL2RG;IRF9
Nucleotide-binding domain, leucine rich repeat containing receptor (NLR) signaling pathways	1/47	0.932915	0.998675	0.367284	0.0255048	TAB3
Chondroitin sulfate/dermatan sulfate metabolism	1/48	0.936667	0.998675	0.35945	0.0235181	GXYLT1
Diurnally regulated genes with circadian orthologs	1/48	0.936667	0.998675	0.35945	0.0235181	GFRA1
Energy metabolism	1/48	0.936667	0.998675	0.35945	0.0235181	TFAM
Intestinal immune network for IgA production	1/48	0.936667	0.998675	0.35945	0.0235181	IL6
Lipid digestion, mobilization, and transport	1/48	0.936667	0.998675	0.35945	0.0235181	ABCG1
Presenilin action in Notch and Wnt signaling	1/48	0.936667	0.998675	0.35945	0.0235181	LRP6
Signaling by SCF-KIT	2/78	0.936681	0.998675	0.444297	0.0290626	STAT1;STAT3
Glycerophospholipid metabolism	2/79	0.939595	0.998675	0.438504	0.0273215	DGKA;LPCAT3
FoxO family signaling	1/49	0.940209	0.998675	0.351943	0.0216984	YWHAE
Glycerolipid metabolism	1/49	0.940209	0.998675	0.351943	0.0216984	DGKA
Type 2 diabetes mellitus	1/50	0.943553	0.998675	0.344742	0.0200303	CACNA1D
Amyloids	1/51	0.946711	0.998675	0.33783	0.0185001	B2M
Glutathione metabolism	1/51	0.946711	0.998675	0.33783	0.0185001	LAP3
Signaling events mediated by PTP1B	1/52	0.949692	0.998675	0.331188	0.0170951	STAT3
Taste transduction	1/52	0.949692	0.998675	0.331188	0.0170951	TAS2R31
Drug metabolism: cytochrome P450	2/83	0.950025	0.998675	0.416761	0.0213659	ALDH3A1;AKR1C4
Response to elevated platelet cytosolic calcium	2/83	0.950025	0.998675	0.416761	0.0213659	WDR1;GAS6
T cell signal transduction	2/83	0.950025	0.998675	0.416761	0.0213659	PAK1;NFKB1
Epidermal growth factor receptor (EGFR) pathway	3/111	0.951146	0.998675	0.468603	0.0234715	RPS6KC1;CDKN2A;SPRY4
Focal adhesion	8/233	0.951652	0.998675	0.598765	0.0296723	PAK1;ITGAM;PPP1R12A;ITGA3;COL6A2;PXN;ELK1;PTK2
Differentiation pathway in PC12 cells	2/84	0.952351	0.998675	0.411657	0.0200977	EPHB2;ELK1
Amyotrophic lateral sclerosis (ALS)	1/53	0.952506	0.998675	0.324802	0.0158044	GRIA1
GABA A and B receptor activation	1/53	0.952506	0.998675	0.324802	0.0158044	GNGT1
Thrombin signaling through protease-activated receptors	1/53	0.952506	0.998675	0.324802	0.0158044	GNGT1
Olfactory transduction	17/432	0.952539	0.998675	0.688409	0.0334734	OR4E1;OR2G3;OR5AR1;OR11G2;OR1J4;OR4N5;GUCA1A;OR52N5;OR2T34;OR4Q2;PDC;OR2T5;GNGT1;OR4F17;OR2W5;OR8D2;OR4F6
Systemic lupus erythematosus	4/139	0.955009	0.998675	0.499574	0.0229974	C4B;C4A;H2AFY2;FCGR2C
T cell receptor signaling pathway	4/139	0.955009	0.998675	0.499574	0.0229974	PAK1;NCF2;ELK1;NFKB1
Phospholipase C-mediated cascade	1/54	0.955163	0.998675	0.318656	0.0146177	PRKAR1A
Glycerophospholipid biosynthesis	2/86	0.956695	0.998675	0.401812	0.0177883	LPCAT3;GPCPD1
Calcineurin-dependent NFAT signaling role in lymphocytes	1/55	0.957672	0.998675	0.312739	0.013526	YWHAE
Vascular smooth muscle contraction	3/116	0.960503	0.998675	0.447749	0.0180436	GUCY1A3;PPP1R12A;CACNA1D
Keratinocyte differentiation	1/57	0.962276	0.998675	0.301537	0.0115953	NFKB1
Mechanism of gene regulation by peroxisome proliferators via PPAR-alpha	1/57	0.962276	0.998675	0.301537	0.0115953	PRKAR1A
Salivary secretion	2/89	0.962508	0.998675	0.387895	0.0148226	GUCY1A3;MUC7
Amino acid metabolism	6/195	0.964266	0.998675	0.534678	0.019456	PSMA3;GATM;TDO2;PSMF1;PSMB8;PSMB9
ATF2 transcription factor network	1/59	0.96638	0.998675	0.291109	0.00995542	IL6
Caspase cascade in apoptosis	1/59	0.96638	0.998675	0.291109	0.00995542	PTK2
Gene expression	42/968	0.967485	0.998675	0.758389	0.0250687	EIF4A2;SF3B4;ZNF331;NOTCH2;SRP19;DDX23;HNF4G;ADAR;POLR2F;NUP88;ZNF304;PSMF1;SMN1;EIF4B;ZNF563;YARS;ZNF263;CPSF7;TBP;ZNF383;NCOA3;ZFP2;ESRRB;RPSA;NR1D1;GTF2H2;PSMB8;PSMB9;PSMA3;CNOT6;ZNF419;PPA1;POLR1C;POLR1D;TFAM;SRSF7;RBMX;TRIM33;DCP2;ZNF211;ZNF431;ZNF112
Clathrin derived vesicle budding	1/61	0.970038	0.998675	0.281375	0.00855959	AP4B1
Glucose metabolism	1/61	0.970038	0.998675	0.281375	0.00855959	PYGB
Calcium signaling pathway	5/178	0.973147	0.998675	0.486751	0.0132495	RYR2;OXTR;HTR6;TNNC2;CACNA1D
Influenza viral RNA transcription and replication	3/125	0.973247	0.998675	0.41452	0.0112408	POLR2F;RPSA;IPO5
Angiotensin II-stimulated signaling through G-proteins and beta-arrestin	1/64	0.974792	0.998675	0.267934	0.00684063	ELK1
Glioma	1/65	0.976203	0.998675	0.263733	0.00635192	CDKN2A
Signaling by FGFR in disease	3/128	0.976548	0.998675	0.404507	0.00959968	PRKAR1A;STAT1;STAT3
T cell receptor signaling in naive CD4+ T cells	1/67	0.978793	0.998675	0.255714	0.00548133	RASSF5
GnRH signaling pathway	2/101	0.9791	0.998675	0.34066	0.00719528	CACNA1D;ELK1
Pancreatic secretion	2/101	0.9791	0.998675	0.34066	0.00719528	RYR2;RAB27B
Metabolism	73/1615	0.979232	0.998675	0.787142	0.0165198	PIGS;GALNT14;B4GALT1;ACSM3;NDUFA11;DGKA;GXYLT1;CPOX;ATP5G2;GNGT1;NSDHL;ATIC;TDO2;IMPA2;PDK3;LRAT;TK2;FFAR1;GUSB;CERS4;NCOA3;OXSM;SDHC;ELOVL7;ALG11;GPCPD1;CYP7B1;ATP5J2;INPP4B;ALDH3A1;DPM2;POLR1C;POLR1D;CHST1;CMPK2;NDUFS1;PIGL;LAP3;HPRT1;ST6GALNAC3;ATP6V0D2;ABCG1;GNE;GBA;GMPR;NDUFB1;CACNA1D;PDHB;ACACA;PTS;NT5E;PDPR;RDH10;ATP5E;INPP5D;POLR2F;NUP88;ATP6V1G3;ATP6V0A1;CYB5A;NDUFA1;AKR1C4;NR1D1;CYP4F11…
Signaling by ERBB2	2/102	0.980104	0.998675	0.337235	0.00677743	PRKAR1A;CDC37
NFAT involvement in hypertrophy of the heart	1/69	0.981101	0.998675	0.248167	0.00473506	PRKAR1A
PPAR signaling pathway	1/69	0.981101	0.998675	0.248167	0.00473506	FABP2
Oncostatin M	10/311	0.981575	0.998675	0.558206	0.0103806	CALB2;H1F0;IL6;PTTG1;OAS1;IL1R1;CCL20;STAT1;STAT3;B2M
NGF signaling via TRKA from the plasma membrane	3/136	0.983559	0.998675	0.380013	0.00629962	PRKAR1A;STAT3;ELK1
Costimulation by the CD28 family	1/72	0.984101	0.998675	0.237643	0.00380871	PAK1
G alpha i pathway	2/108	0.985213	0.998675	0.318045	0.00473809	STAT3;RGS22
E2F transcription factor network	1/74	0.985831	0.998675	0.231108	0.00329789	CDKN2A
Wnt/calcium/cyclic GMP pathway	1/74	0.985831	0.998675	0.231108	0.00329789	PDE6A
Interleukin-5 regulation of apoptosis	3/144	0.988538	0.998675	0.358299	0.00413072	IL6;NFKB1;MYD88
Fc epsilon receptor I signaling pathway	1/79	0.989379	0.998675	0.216235	0.00230901	INPP5D
Platelet activation, signaling and aggregation	5/205	0.990601	0.998675	0.420432	0.0039705	GNGT1;WDR1;DGKA;GAS6;PTK2
Neuronal system	8/283	0.990647	0.998675	0.488585	0.00459145	UNC13B;GNGT1;KCNH2;GRIA1;KCNH3;KCNC3;KCNA10;KCNK1
ATM-dependent DNA damage response	1/82	0.991065	0.998675	0.208194	0.00186853	ABL1
Carbohydrate metabolism	6/235	0.991732	0.998675	0.44034	0.00365575	PYGB;B4GALT1;GXYLT1;CHST1;NUP88;GUSB
Antigen-activated B-cell receptor generation of second messengers	5/211	0.992618	0.998675	0.408055	0.00302335	CD79A;IFITM1;INPP5D;ELK1;NFKB1
Non-class A, B, C GPCRs	1/86	0.992905	0.998675	0.198354	0.00141231	CELSR1
Gap junction pathway	1/90	0.994366	0.998675	0.189399	0.00107003	GUCY1A3
Neuroactive ligand-receptor interaction	7/272	0.994487	0.998675	0.443483	0.00245172	GRIA1;MAS1;OXTR;HTR6;GLRA3;NPY1R;GABRE
Signaling by GPCR	38/977	0.994494	0.998675	0.673663	0.00371936	OXTR;OR4E1;OR2G3;SCT;OR5AR1;DGKA;IHH;OR52N5;OR2T34;OR4Q2;GPRC6A;GNGT1;HTR6;OR2W5;GNAT2;CCR7;FFAR1;OR8D2;OR4F6;CCL23;CCL20;OR4N5;ARHGEF16;OR11G2;OR1J4;NPY1R;GPR4;OR2T5;OR4F17;CXCL10;OBSCN;OPN1MW;PRKAR1A;ACKR4;PDE3A;ACKR3;GHRL;NGEF
Signaling by ERBB4	1/93	0.995261	0.998675	0.183194	0.000870184	RBX1
Membrane trafficking	2/133	0.995806	0.998675	0.257007	0.00108015	AP4B1;CHMP5
M phase pathway	1/96	0.996014	0.998675	0.17738	0.000708463	ZWINT
Biological oxidations	2/139	0.996915	0.998675	0.245672	0.000759073	CYP4F11;CYP7B1
Cytoplasmic ribosomal proteins	1/108	0.998005	0.998675	0.157387	0.000314375	RPSA
Transmission across chemical synapses	3/190	0.998675	0.998675	0.269499	0.000357455	UNC13B;GRIA1;GNGT1

## Sheet: GO_Biological Process
Term	Overlap	P-value	Adjusted P-value	Odds Ratio	Combined Score	Genes
cellular response to type I interferon (GO:0071357)	29/65	1.1374e-19	1.97624e-16	13.9679	609.285	IFITM3;IFITM1;IFITM2;IFIT5;IFI6;ADAR;IFIT1;SAMHD1;IFIT3;IFIT2;RSAD2;STAT1;IFNB1;MX2;MX1;HLA-B;HLA-C;ISG15;HLA-A;HLA-F;PSMB8;BST2;OAS1;IFI27;OAS2;OAS3;XAF1;IRF9;MYD88
type I interferon signaling pathway (GO:0060337)	29/65	1.1374e-19	1.97624e-16	13.9679	609.285	IFITM3;IFITM1;IFITM2;IFIT5;IFI6;ADAR;IFIT1;SAMHD1;IFIT3;IFIT2;RSAD2;STAT1;IFNB1;MX2;MX1;HLA-B;HLA-C;ISG15;HLA-A;HLA-F;PSMB8;BST2;OAS1;IFI27;OAS2;OAS3;XAF1;IRF9;MYD88
negative regulation of viral process (GO:0048525)	23/70	1.71448e-12	1.98594e-09	8.43377	228.487	IFITM3;IFITM1;IFITM2;RSAD2;STAT1;IFNB1;MX1;IFIT5;EIF2AK2;ISG15;IFIT1;PML;IFIH1;BST2;PLSCR1;MAVS;OAS1;OAS2;OAS3;TRIM14;TRIM31;APOBEC3A;MBL2
defense response to symbiont (GO:0140546)	30/124	5.62407e-12	4.88591e-09	5.52192	143.04	IFITM3;IFITM1;IFITM2;IFIT5;IFI6;IFIT1;SAMHD1;LYST;IFI44L;IFIT3;IFIT2;IFIH1;RSAD2;DDX58;STAT1;IFNB1;MX2;MX1;EIF2AK2;ISG15;BST2;MAVS;IL6;PLSCR1;IFI27;OAS1;OAS2;OAS3;MYD88;APOBEC3A
defense response to virus (GO:0051607)	31/133	7.14045e-12	4.96261e-09	5.26106	135.027	IFITM3;IFITM1;IFITM2;IFIT5;IFI6;IFIT1;SAMHD1;LYST;IFI44L;IFIT3;IFIT2;IFIH1;RSAD2;DDX58;STAT1;IFNB1;MX2;MX1;EIF2AK2;ISG15;BST2;CXCL10;MAVS;IL6;PLSCR1;IFI27;OAS1;OAS2;OAS3;MYD88;APOBEC3A
negative regulation of viral genome replication (GO:0045071)	18/54	3.42847e-10	1.98566e-07	8.58288	187.053	IFITM3;IFITM1;IFITM2;RSAD2;IFNB1;MX1;IFIT5;EIF2AK2;ISG15;IFIT1;IFIH1;BST2;PLSCR1;MAVS;OAS1;OAS2;OAS3;APOBEC3A
regulation of viral genome replication (GO:0045069)	19/67	2.46489e-09	1.22364e-06	6.79664	134.717	IFITM3;IFITM1;IFITM2;RSAD2;IFNB1;MX1;IFIT5;EIF2AK2;ADAR;ISG15;IFIT1;IFIH1;BST2;PLSCR1;MAVS;OAS1;OAS2;OAS3;APOBEC3A
cellular response to interferon-gamma (GO:0071346)	22/121	8.38176e-07	0.000364083	3.81576	53.3903	CCL23;CCL20;STAT1;HLA-B;HLA-C;HLA-A;HLA-F;AIF1;PML;OAS1;OAS2;OAS3;LGALS9;CD47;TRIM38;TRIM31;B2M;TDGF1;GBP1;TRIM22;IRF9;GBP3
response to interferon-beta (GO:0035456)	10/28	1.46482e-06	0.000565585	9.47659	127.306	IFITM3;BST2;IFITM1;PLSCR1;IFITM2;PNPT1;OAS1;STAT1;IFNB1;XAF1
response to interferon-alpha (GO:0035455)	8/18	2.42665e-06	0.00084326	13.6274	176.189	IFITM3;BST2;IFITM1;IFITM2;MX2;EIF2AK2;ADAR;GAS6
interferon-gamma-mediated signaling pathway (GO:0060333)	15/68	3.92043e-06	0.0012385	4.84063	60.2624	STAT1;HLA-B;HLA-C;HLA-A;HLA-F;PML;OAS1;OAS2;OAS3;TRIM38;TRIM31;B2M;GBP1;TRIM22;IRF9
response to cytokine (GO:0034097)	23/150	9.70813e-06	0.00264331	3.1079	35.8731	IFITM3;IFITM1;IFITM2;PID1;MME;IL1R1;STAT1;MX2;LEF1;MX1;STAT3;EIF2AK2;ISG15;ADAR;IRAK3;PML;BST2;PLSCR1;CCR7;LGALS9;XAF1;MYD88;MAP4K3
antigen processing and presentation of exogenous peptide antigen via MHC class I, TAP-dependent (GO:0002479)	15/73	9.88865e-06	0.00264331	4.42216	50.9615	NCF1;NCF2;TAP2;HLA-B;TAP1;HLA-C;CYBA;HLA-A;HLA-F;PSMB8;TAPBP;PSMB9;PSMA3;PSMF1;B2M
antigen processing and presentation of exogenous peptide antigen via MHC class I (GO:0042590)	15/78	2.28614e-05	0.00567453	4.07011	43.4934	NCF1;NCF2;TAP2;HLA-B;TAP1;HLA-C;CYBA;HLA-A;HLA-F;PSMB8;TAPBP;PSMB9;PSMA3;PSMF1;B2M
antigen processing and presentation of exogenous peptide antigen via MHC class I, TAP-independent (GO:0002480)	5/8	2.60599e-05	0.0060372	28.3243	298.967	HLA-B;HLA-C;HLA-A;HLA-F;B2M
regulation of viral entry into host cell (GO:0046596)	9/39	0.000235366	0.0511185	5.10949	42.6865	IFITM3;IFITM1;IFITM2;TRIM14;LGALS9;TRIM38;TRIM31;TRIM22;LY6E
cytokine-mediated signaling pathway (GO:0019221)	56/621	0.000277583	0.0538775	1.71291	14.0277	IFITM3;IFITM1;ITGAM;IFITM2;IFIT5;ADAR;IFIT1;IFIT3;IFIT2;SOX2;IL36A;B2M;TRIM22;RSAD2;IL1R1;HLA-B;HLA-C;IRAK3;HLA-A;HLA-F;RBX1;PSMA3;IFI27;OAS1;OAS2;OAS3;IRF9;IFI6;IL2RG;SAMHD1;INPP5D;PSMF1;GBP1;IL32;CCL23;CCL20;STAT1;IFNB1;MX2;STAT3;MX1;ISG15;LILRB4;PSMB8;NFKB1;PML;PSMB9;BST2;CXCL10;IL6;TAB3;ACKR3;TRIM38;XAF1;TRIM31;MYD88
antigen processing and presentation of endogenous peptide antigen via MHC class I via ER pathway (GO:0002484)	4/7	0.000294582	0.0538775	22.6391	184.055	HLA-B;HLA-C;HLA-A;HLA-F
antigen processing and presentation of endogenous peptide antigen via MHC class I via ER pathway, TAP-independent (GO:0002486)	4/7	0.000294582	0.0538775	22.6391	184.055	HLA-B;HLA-C;HLA-A;HLA-F
antigen processing and presentation of peptide antigen via MHC class I (GO:0002474)	8/33	0.000364023	0.063249	5.44664	43.1281	TAP2;HLA-B;HLA-C;TAP1;HLA-A;HLA-F;B2M;TAPBP
regulation of interleukin-6 production (GO:0032675)	16/110	0.000391656	0.0648098	2.90754	22.81	DDX58;GBA;STAT3;HLA-B;CYBA;IRAK3;AIF1;LILRB4;IFIH1;MAVS;IL6;GHRL;LGALS9;CD47;GAS6;MYD88
response to interferon-gamma (GO:0034341)	13/80	0.00045662	0.0721251	3.31012	25.4603	IFITM3;IFITM1;CCL23;IFITM2;CCL20;STAT1;AIF1;BST2;LGALS9;CD47;GBP1;TDGF1;GBP3
cellular response to virus (GO:0098586)	8/35	0.000558771	0.0815231	5.04265	37.7683	IFIH1;CXCL10;IL6;OAS1;DDX58;IFNB1;IFI6;LGALS9
antigen processing and presentation of endogenous peptide antigen via MHC class I (GO:0019885)	4/8	0.000563106	0.0815231	16.9784	127.033	TAP2;TAP1;HLA-A;B2M
negative regulation of viral life cycle (GO:1903901)	6/20	0.000586497	0.0815231	7.28571	54.2155	IFITM3;BST2;IFITM1;IFITM2;TRIM31;LY6E
cellular response to interleukin-6 (GO:0071354)	7/28	0.000695161	0.0841856	5.66967	41.2263	SBNO2;IL6;PID1;STAT1;STAT3;TDGF1;NFKB1
antigen processing and presentation of endogenous peptide antigen (GO:0002483)	5/14	0.000702556	0.0841856	9.43844	68.5305	TAP2;TAP1;HLA-A;HLA-F;B2M
antiviral innate immune response (GO:0140374)	5/14	0.000702556	0.0841856	9.43844	68.5305	CXCL10;OAS1;DDX58;MX1;IFIT1
negative regulation of T cell differentiation (GO:0045581)	5/14	0.000702556	0.0841856	9.43844	68.5305	IFNB1;IHH;ZC3H8;LILRB4;GLI3
innate immune response (GO:0045087)	31/302	0.000809165	0.0926998	1.96236	13.971	IFITM3;IFITM1;TRIM51;IFITM2;NCF1;NCF2;IFI6;ADAR;IFIT1;IFIH1;TRIM49;APOL1;B2M;TRIM22;MBL2;DDX58;MX1;CYBA;ISG15;PTK2;PML;BST2;CXCL10;MAVS;IFI27;OAS1;TRIM14;TRIM38;TRIM31;APOBEC3A;MYD88
negative regulation of cytokine-mediated signaling pathway (GO:0001960)	10/55	0.000826962	0.0926998	3.78521	26.8665	IL6;OAS1;OAS3;PALM3;IRAK3;ISG15;GAS6;SAMHD1;PARP14;USP18
response to interleukin-1 (GO:0070555)	13/86	0.000926117	0.0998472	3.03708	21.2125	CCL23;IL1R1;CCL20;IRAK3;NR1D1;ADAMTS12;NFKB1;LGALS9;CD47;GBP1;RBMX;MYD88;GBP3
negative regulation of innate immune response (GO:0045824)	8/38	0.00100073	0.0998472	4.53767	31.3418	OAS1;OAS3;TRAFD1;ISG15;IRAK3;NMI;SAMHD1;USP18
cellular response to exogenous dsRNA (GO:0071360)	5/15	0.00100566	0.0998472	8.49415	58.6276	IFIH1;MAVS;DDX58;IFNB1;IFIT1
interleukin-27-mediated signaling pathway (GO:0070106)	5/15	0.00100566	0.0998472	8.49415	58.6276	OAS1;STAT1;OAS2;MX1;STAT3
regulation of type I interferon-mediated signaling pathway (GO:0060338)	7/30	0.00108404	0.10276	5.17611	35.3376	MAVS;OAS1;OAS3;CDC37;ISG15;SAMHD1;USP18
positive regulation of type I interferon production (GO:0032481)	12/77	0.00109414	0.10276	3.14699	21.4555	IFIH1;MAVS;OAS1;DDX58;OAS2;STAT1;OAS3;POLR1C;POLR2F;ISG15;NFKB1;MYD88
negative regulation of type I interferon-mediated signaling pathway (GO:0060339)	5/16	0.001396	0.12766	7.72154	50.7626	OAS1;OAS3;ISG15;SAMHD1;USP18
regulation of ribonuclease activity (GO:0060700)	3/5	0.0015915	0.139345	25.4474	163.96	OAS1;OAS2;OAS3
actin polymerization or depolymerization (GO:0008154)	9/50	0.00160398	0.139345	3.73647	24.0452	SCIN;WDR1;AVIL;SPIRE2;MSRB2;MICAL2;GHRL;AIF1;WASF3
negative regulation of chemokine production (GO:0032682)	5/17	0.00188752	0.15617	7.07771	44.3949	IL6;OAS1;OAS3;LGALS9;LILRB4
negative regulation of viral entry into host cell (GO:0046597)	5/17	0.00188752	0.15617	7.07771	44.3949	IFITM3;IFITM1;IFITM2;TRIM31;LY6E
cellular response to dsRNA (GO:0071359)	5/18	0.00249454	0.201594	6.53292	39.1561	IFIH1;MAVS;DDX58;IFNB1;IFIT1
cellular response to interleukin-1 (GO:0071347)	18/155	0.00256635	0.202683	2.24327	13.3817	CCL23;IL1R1;CCL20;IRAK3;NR1D1;ADAMTS12;NFKB1;PSMB8;RBX1;PSMB9;PSMA3;TAB3;PSMF1;CD47;GBP1;RBMX;MYD88;GBP3
ISG15-protein conjugation (GO:0032020)	3/6	0.00305091	0.220873	16.9641	98.2612	UBA7;ISG15;UBE2L6
medium-chain fatty acid biosynthetic process (GO:0051792)	3/6	0.00305091	0.220873	16.9641	98.2612	ABHD3;OXSM;ABHD2
regulation of nuclease activity (GO:0032069)	3/6	0.00305091	0.220873	16.9641	98.2612	OAS1;OAS2;OAS3
vesicle fusion with endoplasmic reticulum-Golgi intermediate compartment (ERGIC) membrane (GO:1990668)	3/6	0.00305091	0.220873	16.9641	98.2612	TAP2;TAP1;TAPBP
positive regulation of interferon-beta production (GO:0032728)	7/36	0.00332008	0.231151	4.10388	23.424	IFIH1;MAVS;OAS1;DDX58;OAS2;OAS3;ISG15
protein mono-ADP-ribosylation (GO:0140289)	4/12	0.00332591	0.231151	8.48741	48.4293	PARP14;PARP9;PARP12;PARP8
positive regulation of tumor necrosis factor production (GO:0032760)	11/77	0.00351984	0.239833	2.83831	16.0346	IFIH1;IL6;MAVS;OAS1;DDX58;OAS2;OAS3;STAT3;CYBA;LGALS9;EPHB2
regulation of tumor necrosis factor production (GO:0032680)	15/124	0.00382974	0.250715	2.3467	13.0593	DDX58;STAT3;CYBA;IRAK3;IFIH1;MAVS;IL6;OAS1;OAS2;OAS3;GHRL;LGALS9;CD47;EPHB2;GAS6
positive regulation of defense response to virus by host (GO:0002230)	6/28	0.00388889	0.250715	4.6344	25.7192	MAVS;DTX3L;SIN3A;STAT1;DDX58;PARP9
negative regulation of protein serine/threonine kinase activity (GO:0071901)	11/78	0.00389601	0.250715	2.7958	15.5105	PKIB;MYOCD;PRKAR1A;CDKN2A;HEG1;GBA;SPRY4;ABL1;IRAK3;IPO5;LRP6
cellular response to interferon-beta (GO:0035458)	5/20	0.00411332	0.259887	5.66127	31.1003	IFITM2;PNPT1;OAS1;STAT1;IFNB1
response to interleukin-6 (GO:0070741)	4/13	0.00459373	0.285057	7.54396	40.6096	SBNO2;PID1;TDGF1;NFKB1
peptide transport (GO:0015833)	3/7	0.00511817	0.302327	12.7224	67.11	CD209;TAP2;TAP1
regulation by virus of viral protein levels in host cell (GO:0046719)	3/7	0.00511817	0.302327	12.7224	67.11	DYNLT1;STAT1;IFIT1
positive regulation of T cell cytokine production (GO:0002726)	5/21	0.00515416	0.302327	5.30716	27.9578	IL6;RSAD2;IL1R1;HLA-A;B2M
positive regulation of tumor necrosis factor superfamily cytokine production (GO:1903557)	11/81	0.00522004	0.302327	2.67555	14.0607	IFIH1;IL6;MAVS;OAS1;DDX58;OAS2;OAS3;STAT3;CYBA;LGALS9;EPHB2
regulation of microtubule polymerization (GO:0031113)	7/40	0.00611033	0.344709	3.60568	18.3809	CLIP3;CAMSAP3;PAK1;STMN2;ABL1;TBCD;CDK5RAP2
positive regulation of alpha-beta T cell differentiation (GO:0046638)	4/14	0.00615021	0.344709	6.78921	34.5657	IHH;ZBTB7B;LILRB4;GLI3
protein homooligomerization (GO:0051260)	14/121	0.0075504	0.371638	2.2294	10.8932	BLM;STEAP4;PNPT1;SCARA5;SAMHD1;ACACA;EHD1;RNF112;RNF213;GLRA3;TDO2;HPRT1;B2M;RBMX
response to amino acid (GO:0043200)	6/32	0.00773716	0.371638	3.92058	19.0608	GPRC6A;GLRA3;RRAGC;SLC38A9;LAMTOR3;IPO5
cellular response to interleukin-21 (GO:0098757)	3/8	0.00785122	0.371638	10.1774	49.3305	STAT1;STAT3;IL2RG
interleukin-21-mediated signaling pathway (GO:0038114)	3/8	0.00785122	0.371638	10.1774	49.3305	STAT1;STAT3;IL2RG
negative regulation of alpha-beta T cell differentiation (GO:0046639)	3/8	0.00785122	0.371638	10.1774	49.3305	IHH;ZBTB7B;GLI3
positive regulation of dendritic cell chemotaxis (GO:2000510)	3/8	0.00785122	0.371638	10.1774	49.3305	CCR7;LGALS9;GAS6
positive regulation of monocyte chemotactic protein-1 production (GO:0071639)	3/8	0.00785122	0.371638	10.1774	49.3305	OAS1;OAS3;LGALS9
regulation of acetyl-CoA biosynthetic process from pyruvate (GO:0010510)	3/8	0.00785122	0.371638	10.1774	49.3305	PDP2;PDPR;PDK3
regulation of acyl-CoA biosynthetic process (GO:0050812)	3/8	0.00785122	0.371638	10.1774	49.3305	PDP2;PDPR;PDK3
regulation of dendritic cell chemotaxis (GO:2000508)	3/8	0.00785122	0.371638	10.1774	49.3305	CCR7;LGALS9;GAS6
regulation of stem cell division (GO:2000035)	3/8	0.00785122	0.371638	10.1774	49.3305	SFRP2;NCOA3;ESRRB
phototransduction, visible light (GO:0007603)	4/15	0.00802096	0.371638	6.17168	29.7827	GNGT1;ABCA4;SAG;PDE6A
positive regulation of response to cytokine stimulus (GO:0060760)	4/15	0.00802096	0.371638	6.17168	29.7827	IFIH1;MAVS;DDX58;GAS6
regulation of innate immune response (GO:0045088)	9/64	0.0088008	0.402405	2.7833	13.1731	PLSCR1;IFNB1;CDC37;TRAFD1;IRAK3;NMI;PARP9;SAMHD1;USP18
negative regulation of natural killer cell mediated cytotoxicity (GO:0045953)	4/16	0.0102293	0.461646	5.65707	25.9235	HLA-B;HLA-A;LGALS9;HLA-F
cellular response to interleukin-9 (GO:0071355)	3/9	0.0112924	0.484459	8.48068	38.0242	STAT1;STAT3;IL2RG
interleukin-9-mediated signaling pathway (GO:0038113)	3/9	0.0112924	0.484459	8.48068	38.0242	STAT1;STAT3;IL2RG
negative regulation of T cell cytokine production (GO:0002725)	3/9	0.0112924	0.484459	8.48068	38.0242	IFNB1;HLA-F;LILRB4
response to type I interferon (GO:0034340)	3/9	0.0112924	0.484459	8.48068	38.0242	MX1;ISG15;IFIT1
positive regulation of nervous system development (GO:0051962)	7/45	0.011691	0.495442	3.13042	13.927	SPEN;MME;NRXN1;NAP1L1;GHRL;EPHB2;EPHB1
negative regulation of organelle assembly (GO:1902116)	6/35	0.012028	0.497587	3.51445	15.5357	TBC1D30;TBC1D7;TRIM37;EVI5L;NUPR1;CDK5RAP2
response to exogenous dsRNA (GO:0043330)	6/35	0.012028	0.497587	3.51445	15.5357	IFIH1;MAVS;DDX58;IFNB1;IRAK3;IFIT1
histone H2A ubiquitination (GO:0033522)	4/17	0.012796	0.52313	5.22164	22.7592	DTX3L;RNF8;TRIM37;UBE2A
membrane depolarization during action potential (GO:0086010)	5/26	0.0132295	0.525705	4.04248	17.485	KCNH2;SCN11A;SCN9A;CACNA1D;SCN1A
regulation of viral life cycle (GO:1903900)	5/26	0.0132295	0.525705	4.04248	17.485	CD209;TRIM14;TRIM38;TRIM31;TRIM22
protein K48-linked ubiquitination (GO:0070936)	8/57	0.0133128	0.525705	2.77536	11.9869	DTX3L;IFI27;AMFR;UBR5;RNF8;KLHL3;UBE2A;RBX1
regulation of defense response to virus by host (GO:0050691)	6/36	0.0137696	0.537633	3.39712	14.5576	MAVS;DTX3L;SIN3A;STAT1;DDX58;PARP9
cytoplasmic pattern recognition receptor signaling pathway in response to virus (GO:0039528)	3/10	0.0154705	0.597333	7.26877	30.3022	IFIH1;DDX58;OAS3
regulation of interleukin-1 beta production (GO:0032651)	11/83	0.0169489	0.631096	2.32988	9.50021	IL6;STAT3;CARD17;NLRP2;CCR7;GHRL;FFAR1;LGALS9;LILRB4;MYD88
protein polyubiquitination (GO:0000209)	27/314	0.0173464	0.631096	1.60656	6.51359	MARCHF1;RNF8;UBE2L6;RNF114;RNF213;UBR5;FBXO4;TRIM69;PSMF1;LONRF1;TRIM22;HERC6;DTX3L;AMFR;MIB2;KLHL3;UBE4B;UBE2A;PSMB8;PSMB9;RBX1;PSMA3;IFI27;TRIM14;RBCK1;TRIM38;ANAPC1
protein localization to Golgi apparatus (GO:0034067)	5/28	0.0180338	0.631096	3.69056	14.8195	SYS1;ARL5C;COG7;VPS13C;OPTN
regulation of interferon-beta production (GO:0032648)	7/49	0.0182717	0.631096	2.83168	11.3335	IFIH1;MAVS;OAS1;DDX58;OAS2;OAS3;ISG15
regulation of T cell cytokine production (GO:0002724)	4/19	0.0190746	0.631096	4.52494	17.916	HLA-A;HLA-F;LILRB4;B2M
regulation of G2/M transition of mitotic cell cycle (GO:0010389)	15/149	0.019489	0.631096	1.90634	7.50698	YWHAE;DCTN3;PSMB8;CDC25B;RBX1;PSMB9;MECP2;RAD51B;PSMA3;CEP192;PSMF1;PCNT;SFI1;CDK5RAP2;CEP78
positive regulation of DNA-binding transcription factor activity (GO:0051091)	22/246	0.0199789	0.631096	1.67521	6.55523	CRTC2;MYOCD;DDX58;STAT3;EIF2AK2;IRAK3;NFKB1;LRP6;MAVS;IL6;TRIM14;TAB3;TERF2IP;PRKD2;TRIM37;LGALS9;RBCK1;TRIM38;TRIM31;TRIM22;NEUROG2;MYD88
cardiac muscle cell membrane repolarization (GO:0099622)	3/11	0.0204023	0.631096	6.35984	24.7532	YWHAE;KCNH2;KCNE1
mitochondrion morphogenesis (GO:0070584)	3/11	0.0204023	0.631096	6.35984	24.7532	SUPV3L1;PID1;PNPT1
negative regulation of activated T cell proliferation (GO:0046007)	3/11	0.0204023	0.631096	6.35984	24.7532	PRKAR1A;LGALS9;LILRB4
regulation of dendritic cell apoptotic process (GO:2000668)	3/11	0.0204023	0.631096	6.35984	24.7532	CCR7;LGALS9;GAS6
regulation of monocyte chemotactic protein-1 production (GO:0071637)	3/11	0.0204023	0.631096	6.35984	24.7532	OAS1;OAS3;LGALS9
regulation of T-helper 2 cell cytokine production (GO:2000551)	3/11	0.0204023	0.631096	6.35984	24.7532	IL6;RSAD2;IFNB1
rhodopsin mediated signaling pathway (GO:0016056)	3/11	0.0204023	0.631096	6.35984	24.7532	GNGT1;SAG;PDE6A
cellular response to amino acid starvation (GO:0034198)	9/74	0.0216047	0.631096	2.35385	9.02663	DAP;RRAGC;DAPL1;EIF2AK2;SLC38A9;ATP6V1G3;ITFG2;ATP6V0D2;LAMTOR3
DNA duplex unwinding (GO:0032508)	7/51	0.0223842	0.631096	2.70268	10.2686	SUPV3L1;RECQL4;BLM;MCMDC2;GTF2H2;GTF2H5;RBX1
modulation by symbiont of entry into host (GO:0052372)	4/20	0.022815	0.631096	4.24191	16.0358	EXOC7;TRIM14;TRIM38;TRIM22
positive regulation of interferon-alpha production (GO:0032727)	4/20	0.022815	0.631096	4.24191	16.0358	IFIH1;MAVS;STAT1;DDX58
toll-like receptor 4 signaling pathway (GO:0034142)	4/20	0.022815	0.631096	4.24191	16.0358	ITGAM;OAS1;NMI;LGALS9
positive regulation of immune response (GO:0050778)	9/75	0.0233789	0.631096	2.31806	8.70645	PLSCR1;ITGAM;RSAD2;IFNB1;CCR7;CYBA;LGALS9;NMI;SKAP1
positive regulation of T cell activation (GO:0050870)	9/75	0.0233789	0.631096	2.31806	8.70645	CCDC88B;IL6;ZMIZ1;CD209;CCR7;LGALS9;HLA-A;CD47;AIF1
response to amino acid starvation (GO:1990928)	9/75	0.0233789	0.631096	2.31806	8.70645	DAP;RRAGC;DAPL1;EIF2AK2;SLC38A9;ATP6V1G3;ITFG2;ATP6V0D2;LAMTOR3
cardiac muscle cell action potential (GO:0086001)	5/30	0.0238653	0.631096	3.39496	12.6813	YWHAE;KCNH2;KCNE1;CACNA1D;SCN1A
fatty-acyl-CoA biosynthetic process (GO:0046949)	5/30	0.0238653	0.631096	3.39496	12.6813	FASN;ELOVL7;PPT2;ACSBG2;ACACA
negative regulation of interleukin-1 production (GO:0032692)	5/30	0.0238653	0.631096	3.39496	12.6813	CARD17;GHRL;FFAR1;GAS6;LILRB4
regulation of cation transmembrane transport (GO:1904062)	5/30	0.0238653	0.631096	3.39496	12.6813	KCNH2;KCNE1;WNK1;KCNIP4;CACNA1D
termination of RNA polymerase I transcription (GO:0006363)	5/30	0.0238653	0.631096	3.39496	12.6813	TBP;POLR1C;POLR2F;GTF2H2;GTF2H5
positive regulation of interleukin-6 production (GO:0032755)	9/76	0.0252545	0.631096	2.28334	8.39984	IFIH1;IL6;MAVS;DDX58;STAT3;CYBA;LGALS9;AIF1;MYD88
regulation of I-kappaB kinase/NF-kappaB signaling (GO:0043122)	20/224	0.0260166	0.631096	1.67096	6.09737	STAT1;IFIT5;MIB2;SHISA5;NR1D1;LILRB4;BST2;MAVS;TRIM14;TAB3;TERF2IP;CCR7;S100A4;LGALS9;RBCK1;TRIM38;TRIM22;OPTN;APOL3;MYD88
cellular response to growth hormone stimulus (GO:0071378)	3/12	0.0260945	0.631096	5.65289	20.6106	PXN;STAT3;PTK2
magnesium ion transport (GO:0015693)	3/12	0.0260945	0.631096	5.65289	20.6106	NIPAL1;NIPA1;CNNM4
negative regulation of cilium assembly (GO:1902018)	3/12	0.0260945	0.631096	5.65289	20.6106	TBC1D30;TBC1D7;EVI5L
negative regulation of microtubule polymerization (GO:0031115)	3/12	0.0260945	0.631096	5.65289	20.6106	CLIP3;STMN2;TBCD
positive regulation of myeloid leukocyte mediated immunity (GO:0002888)	3/12	0.0260945	0.631096	5.65289	20.6106	MAVS;ITGAM;DDX58
regulation of chromatin binding (GO:0035561)	3/12	0.0260945	0.631096	5.65289	20.6106	DTX3L;ZNF304;PARP9
negative regulation of cytokine production (GO:0001818)	17/182	0.0261219	0.631096	1.75489	6.39654	UBA7;HOMER2;DDX58;LEF1;GBA;UBE2L6;ISG15;IRAK3;LILRB4;IFIH1;MAVS;IL6;CCR7;GHRL;LGALS9;GAS6;GBP1
regulation of type I interferon production (GO:0032479)	10/89	0.0263433	0.631096	2.15224	7.82672	IFIH1;MAVS;UBA7;DDX58;POLR1C;POLR2F;UBE2L6;ISG15;NFKB1;MYD88
positive regulation of NF-kappaB transcription factor activity (GO:0051092)	15/155	0.0267337	0.631096	1.82406	6.60642	STAT3;EIF2AK2;IRAK3;NFKB1;IL6;TRIM14;TAB3;TERF2IP;PRKD2;TRIM37;LGALS9;RBCK1;TRIM38;TRIM22;MYD88
actin nucleation (GO:0045010)	4/21	0.0269705	0.631096	3.99217	14.4238	SCIN;ARPC3;SPIRE2;LMOD2
nucleotide-excision repair, DNA incision, 3'-to lesion (GO:0006295)	4/21	0.0269705	0.631096	3.99217	14.4238	RPA3;GTF2H2;GTF2H5;RBX1
nucleotide-excision repair, preincision complex stabilization (GO:0006293)	4/21	0.0269705	0.631096	3.99217	14.4238	RPA3;GTF2H2;GTF2H5;RBX1
positive regulation of chemokine production (GO:0032722)	7/53	0.0270953	0.631096	2.5849	9.32733	IL6;MAVS;OAS1;OAS3;EIF2AK2;LGALS9;AIF1
cardiac muscle cell action potential involved in contraction (GO:0086002)	5/31	0.0271872	0.631096	3.26421	11.7675	KCNH2;RYR2;KCNE1;CACNA1D;SCN1A
negative regulation of interleukin-6 production (GO:0032715)	5/31	0.0271872	0.631096	3.26421	11.7675	GBA;IRAK3;GHRL;GAS6;LILRB4
positive regulation of mononuclear cell migration (GO:0071677)	5/31	0.0271872	0.631096	3.26421	11.7675	CXCL10;CCR7;LGALS9;GAS6;AIF1
alditol phosphate metabolic process (GO:0052646)	2/5	0.0277864	0.631096	11.2992	40.4875	ACP6;ABHD6
alpha-beta T cell differentiation (GO:0046632)	2/5	0.0277864	0.631096	11.2992	40.4875	RSAD2;ZBTB7B
cellular response to nicotine (GO:0071316)	2/5	0.0277864	0.631096	11.2992	40.4875	B2M;NFKB1
mature conventional dendritic cell differentiation (GO:0097029)	2/5	0.0277864	0.631096	11.2992	40.4875	CCR7;LGALS9
medium-chain fatty acid catabolic process (GO:0051793)	2/5	0.0277864	0.631096	11.2992	40.4875	ABHD3;ABHD2
membrane repolarization during ventricular cardiac muscle cell action potential (GO:0098915)	2/5	0.0277864	0.631096	11.2992	40.4875	KCNH2;KCNE1
microtubule nucleation by microtubule organizing center (GO:0051418)	2/5	0.0277864	0.631096	11.2992	40.4875	CEP192;TPPP
mitochondrial RNA 3'-end processing (GO:0000965)	2/5	0.0277864	0.631096	11.2992	40.4875	SUPV3L1;PNPT1
negative regulation of interleukin-5 production (GO:0032714)	2/5	0.0277864	0.631096	11.2992	40.4875	LEF1;LILRB4
negative regulation of skeletal muscle cell differentiation (GO:2001015)	2/5	0.0277864	0.631096	11.2992	40.4875	MYOCD;EPHB1
neutral lipid catabolic process (GO:0046461)	2/5	0.0277864	0.631096	11.2992	40.4875	ABHD2;ABHD6
postsynaptic endocytosis (GO:0140239)	2/5	0.0277864	0.631096	11.2992	40.4875	MX2;MX1
postsynaptic neurotransmitter receptor internalization (GO:0098884)	2/5	0.0277864	0.631096	11.2992	40.4875	MX2;MX1
regulation of astrocyte activation (GO:0061888)	2/5	0.0277864	0.631096	11.2992	40.4875	IL6;NR1D1
regulation of endothelial tube morphogenesis (GO:1901509)	2/5	0.0277864	0.631096	11.2992	40.4875	CXCL10;ADAMTS12
regulation of type B pancreatic cell apoptotic process (GO:2000674)	2/5	0.0277864	0.631096	11.2992	40.4875	TCF7L2;IL6
RNA import into mitochondrion (GO:0035927)	2/5	0.0277864	0.631096	11.2992	40.4875	PNPT1;TOMM20L
Toll signaling pathway (GO:0008063)	2/5	0.0277864	0.631096	11.2992	40.4875	PALM3;MYD88
protein complex oligomerization (GO:0051259)	10/90	0.0282114	0.636589	2.12523	7.58286	EHD1;RNF112;BLM;CPSF7;RNF213;GLRA3;PNPT1;KCNC3;LRRC8A;RBMX
positive regulation of leukocyte chemotaxis (GO:0002690)	7/54	0.0296859	0.66431	2.52977	8.89739	CXCL10;IL6;CCR7;LGALS9;GAS6;AIF1;PTK2
positive regulation of I-kappaB kinase/NF-kappaB signaling (GO:0043123)	16/171	0.0298574	0.66431	1.75756	6.17136	IFIT5;SHISA5;MIB2;BST2;MAVS;TRIM14;TAB3;TERF2IP;S100A4;CCR7;LGALS9;RBCK1;TRIM38;TRIM22;MYD88;APOL3
GPI anchor biosynthetic process (GO:0006506)	5/32	0.0307891	0.66431	3.14315	10.94	PIGS;DPM2;PGAP2;PIGL;PIGG
membrane depolarization (GO:0051899)	5/32	0.0307891	0.66431	3.14315	10.94	KCNH2;SCN11A;SCN9A;ABL1;SCN1A
negative regulation of microtubule polymerization or depolymerization (GO:0031111)	5/32	0.0307891	0.66431	3.14315	10.94	CLIP3;CAMSAP3;STMN2;TBCD;FGF13
transcription initiation from RNA polymerase I promoter (GO:0006361)	5/32	0.0307891	0.66431	3.14315	10.94	TBP;POLR1C;POLR2F;GTF2H2;GTF2H5
cellular glucose homeostasis (GO:0001678)	6/43	0.0310522	0.66431	2.7534	9.56003	UNC13B;ZBTB20;PDK3;LRRC8A;NR1D1;GAS6
negative regulation of type I interferon production (GO:0032480)	6/43	0.0310522	0.66431	2.7534	9.56003	IFIH1;MAVS;UBA7;DDX58;UBE2L6;ISG15
cellular response to cytokine stimulus (GO:0071345)	37/482	0.0311605	0.66431	1.42088	4.92847	PID1;ITGAM;IFITM2;GBA;LEF1;ADAMTS12;IL2RG;IFIT1;AIF1;SOX2;SBNO2;IL36A;INPP5D;CCR7;LGALS9;GBP1;GBP3;IL32;CCL23;PNPT1;MME;CCL20;STAT1;IL1R1;IFNB1;STAT3;IRAK3;NR1D1;NFKB1;CXCL10;IL6;OAS1;WNK1;CD47;GAS6;TDGF1;RBMX
regulation of response to cytokine stimulus (GO:0060759)	4/22	0.0315487	0.668487	3.77018	13.0306	IFIH1;MAVS;DDX58;PARP9
cell part morphogenesis (GO:0032990)	3/13	0.0325447	0.673966	5.08733	17.4248	SUPV3L1;PID1;PNPT1
negative regulation of hippo signaling (GO:0035331)	3/13	0.0325447	0.673966	5.08733	17.4248	WWC1;AJUBA;MARK3
regulation of interleukin-5 production (GO:0032674)	3/13	0.0325447	0.673966	5.08733	17.4248	LEF1;LGALS9;LILRB4
modification-dependent protein catabolic process (GO:0019941)	18/201	0.0325831	0.673966	1.67527	5.73605	DTX3L;AMFR;RNF8;KEAP1;UBE2L6;KLHL3;UBE4B;ISG15;UBE2A;RBX1;RNF114;RNF213;RNF128;PTTG1;RNF149;BIRC6;PSMF1;ANAPC1
regulation of autophagy (GO:0010506)	20/231	0.0344749	0.708303	1.61492	5.43828	PLEKHF1;EXOC7;DAPL1;GBA;STAT3;KEAP1;TPCN1;DAP;RRAGC;ABL1;TRIM14;TAB3;SLC38A9;NUPR1;TRIM38;ATP6V0D2;LAMTOR3;TRIM22;OPTN;ATP6V0A1
positive regulation of cell cycle G2/M phase transition (GO:1902751)	4/23	0.0365548	0.708303	3.57156	11.8181	MECP2;RAD51B;ATAD5;CDC25B
positive regulation of interleukin-17 production (GO:0032740)	4/23	0.0365548	0.708303	3.57156	11.8181	SLC7A5;IL6;ZBTB7B;MYD88
regulation of interferon-gamma-mediated signaling pathway (GO:0060334)	4/23	0.0365548	0.708303	3.57156	11.8181	STAT1;CDC37;PARP14;PARP9
regulation of protein export from nucleus (GO:0046825)	4/23	0.0365548	0.708303	3.57156	11.8181	YWHAE;TCF7L2;IFI27;GAS6
interleukin-1-mediated signaling pathway (GO:0070498)	10/94	0.0366269	0.708303	2.02359	6.69197	PSMA3;IL1R1;TAB3;IRAK3;PSMF1;NFKB1;PSMB8;MYD88;RBX1;PSMB9
regulation of DNA repair (GO:0006282)	6/45	0.037801	0.708303	2.61192	8.55514	PARG;EYA1;EYA2;UBR5;RNF8;PML
histone lysine methylation (GO:0034968)	5/34	0.0388539	0.708303	2.92607	9.50371	PRDM9;SETDB2;DYDC2;SMYD3;EZH2
transcription by RNA polymerase I (GO:0006360)	5/34	0.0388539	0.708303	2.92607	9.50371	TBP;POLR1C;POLR2F;GTF2H2;GTF2H5
membrane repolarization during action potential (GO:0086011)	3/14	0.0397432	0.708303	4.6246	14.9158	YWHAE;KCNH2;KCNE1
negative regulation of viral transcription (GO:0032897)	3/14	0.0397432	0.708303	4.6246	14.9158	IFITM3;TRIM14;TRIM31
positive regulation of lymphocyte migration (GO:2000403)	3/14	0.0397432	0.708303	4.6246	14.9158	CXCL10;CCL20;AIF1
regulation of response to endoplasmic reticulum stress (GO:1905897)	3/14	0.0397432	0.708303	4.6246	14.9158	LPCAT3;NUPR1;USP19
regulation of response to interferon-gamma (GO:0060330)	3/14	0.0397432	0.708303	4.6246	14.9158	STAT1;CDC37;PARP9
B cell chemotaxis (GO:0035754)	2/6	0.0401542	0.708303	8.47397	27.2441	CYP7B1;GAS6
cellular phosphate ion homeostasis (GO:0030643)	2/6	0.0401542	0.708303	8.47397	27.2441	GCM2;SLC34A2
cellular trivalent inorganic anion homeostasis (GO:0072502)	2/6	0.0401542	0.708303	8.47397	27.2441	GCM2;SLC34A2
cerebral cortex cell migration (GO:0021795)	2/6	0.0401542	0.708303	8.47397	27.2441	HTR6;FGF13
detection of virus (GO:0009597)	2/6	0.0401542	0.708303	8.47397	27.2441	IFIH1;DDX58
establishment of lymphocyte polarity (GO:0001767)	2/6	0.0401542	0.708303	8.47397	27.2441	SNX27;CCR7
IMP biosynthetic process (GO:0006188)	2/6	0.0401542	0.708303	8.47397	27.2441	ATIC;HPRT1
negative regulation of T cell differentiation in thymus (GO:0033085)	2/6	0.0401542	0.708303	8.47397	27.2441	IHH;ZC3H8
negative regulation of vitamin metabolic process (GO:0046137)	2/6	0.0401542	0.708303	8.47397	27.2441	PRMT3;NFKB1
protection from natural killer cell mediated cytotoxicity (GO:0042270)	2/6	0.0401542	0.708303	8.47397	27.2441	HLA-B;HLA-A
regulation of cellular response to hypoxia (GO:1900037)	2/6	0.0401542	0.708303	8.47397	27.2441	AJUBA;USP19
regulation of type B pancreatic cell proliferation (GO:0061469)	2/6	0.0401542	0.708303	8.47397	27.2441	NUPR1;NR1D1
response to peptidoglycan (GO:0032494)	2/6	0.0401542	0.708303	8.47397	27.2441	IL6;IRAK3
T-helper 17 cell lineage commitment (GO:0072540)	2/6	0.0401542	0.708303	8.47397	27.2441	IL6;STAT3
telencephalon cell migration (GO:0022029)	2/6	0.0401542	0.708303	8.47397	27.2441	HTR6;FGF13
DNA-templated transcription, termination (GO:0006353)	8/70	0.0405894	0.712365	2.19192	7.02345	CPSF7;TBP;POLR1C;SYMPK;POLR2F;SMN1;GTF2H2;GTF2H5
positive regulation of nucleocytoplasmic transport (GO:0046824)	6/46	0.0414996	0.720921	2.54649	8.1031	YWHAE;TCF7L2;MAVS;UBR5;GAS6;IPO5
positive regulation of response to stimulus (GO:0048584)	6/46	0.0414996	0.720921	2.54649	8.1031	IFIH1;MAVS;RSAD2;DDX58;CDKN2A;B2M
positive regulation of protein binding (GO:0032092)	7/58	0.0416993	0.720921	2.33086	7.40577	TCF7L2;DTX3L;AMFR;ABL1;SPPL3;B2M;MARK3
negative regulation of Ras protein signal transduction (GO:0046580)	5/35	0.0433249	0.745317	2.82838	8.87837	ITGA3;HEG1;SPRY4;MFN2;EPHB2
regulation of TOR signaling (GO:0032006)	8/71	0.0436023	0.746394	2.15701	6.75715	HTR6;RRAGC;TBC1D7;GBA;SLC38A9;GAS6;ITFG2;LAMTOR3
regulation of cellular metabolic process (GO:0031323)	6/47	0.0454185	0.773528	2.48425	7.68088	PID1;FASN;GBA;PDK3;ACACA;ABCG1
acute-phase response (GO:0006953)	3/15	0.0476738	0.773528	4.23899	12.9008	IL6;PLSCR1;MBL2
medium-chain fatty acid metabolic process (GO:0051791)	3/15	0.0476738	0.773528	4.23899	12.9008	ABHD3;OXSM;ABHD2
membrane repolarization during cardiac muscle cell action potential (GO:0086013)	3/15	0.0476738	0.773528	4.23899	12.9008	YWHAE;KCNH2;KCNE1
positive regulation of protein export from nucleus (GO:0046827)	3/15	0.0476738	0.773528	4.23899	12.9008	YWHAE;TCF7L2;GAS6
protein homotrimerization (GO:0070207)	3/15	0.0476738	0.773528	4.23899	12.9008	STEAP4;PNPT1;SCARA5
protein trimerization (GO:0070206)	3/15	0.0476738	0.773528	4.23899	12.9008	STEAP4;PNPT1;SCARA5
superoxide anion generation (GO:0042554)	3/15	0.0476738	0.773528	4.23899	12.9008	NCF1;NCF2;CYBA
cellular response to hexose stimulus (GO:0071331)	4/25	0.0478586	0.773528	3.23107	9.82086	UNC13B;ZBTB20;PDK3;GAS6
positive regulation of T cell migration (GO:2000406)	4/25	0.0478586	0.773528	3.23107	9.82086	CXCL10;CCL20;WNK1;AIF1
regulation of interferon-alpha production (GO:0032647)	4/25	0.0478586	0.773528	3.23107	9.82086	IFIH1;MAVS;STAT1;DDX58
regulation of rhodopsin mediated signaling pathway (GO:0022400)	4/25	0.0478586	0.773528	3.23107	9.82086	FNTB;SAG;GUCA1A;PDE6A
regulation of interleukin-10 production (GO:0032653)	6/48	0.0495599	0.787597	2.42497	7.28599	IL6;STAT3;ISG15;LGALS9;CD47;LILRB4
regulation of interferon-gamma production (GO:0032649)	9/86	0.0501316	0.787597	1.98575	5.94355	SLC7A5;IL1R1;CCR7;ISG15;LGALS9;HLA-A;CD47;GAS6;LILRB4
positive regulation of interleukin-8 production (GO:0032757)	7/61	0.0525226	0.787597	2.20102	6.48532	IL6;MAVS;DDX58;STAT3;PRKD2;LGALS9;MYD88
nucleotide-excision repair, DNA incision, 5'-to lesion (GO:0006296)	5/37	0.0531563	0.787597	2.65133	7.78037	RFC2;RPA3;GTF2H2;GTF2H5;RBX1
regulation of cytokine-mediated signaling pathway (GO:0001959)	8/74	0.0535102	0.787597	2.05864	6.02745	CLIP3;STAT1;CDC37;PALM3;IRAK3;RBCK1;GAS6;USP18
receptor internalization (GO:0031623)	6/49	0.0539257	0.787597	2.36845	6.91622	MX2;MX1;SAG;ACKR3;GTF2H2;LILRB4
negative regulation of interleukin-1 beta production (GO:0032691)	4/26	0.0541548	0.787597	3.08404	8.99278	CARD17;GHRL;FFAR1;LILRB4
detection of stimulus involved in sensory perception of pain (GO:0062149)	2/7	0.0541686	0.787597	6.77882	19.7647	EPHB1;SCN1A
G protein-coupled receptor internalization (GO:0002031)	2/7	0.0541686	0.787597	6.77882	19.7647	SAG;GTF2H2
histone H3-K9 methylation (GO:0051567)	2/7	0.0541686	0.787597	6.77882	19.7647	PRDM9;SETDB2
negative regulation of centriole replication (GO:0046600)	2/7	0.0541686	0.787597	6.77882	19.7647	TRIM37;CDK5RAP2
negative regulation of dendritic cell apoptotic process (GO:2000669)	2/7	0.0541686	0.787597	6.77882	19.7647	CCR7;GAS6
nodal signaling pathway (GO:0038092)	2/7	0.0541686	0.787597	6.77882	19.7647	ACVR1C;TDGF1
parallel actin filament bundle assembly (GO:0030046)	2/7	0.0541686	0.787597	6.77882	19.7647	SPIRE2;AIF1
positive regulation of microtubule nucleation (GO:0090063)	2/7	0.0541686	0.787597	6.77882	19.7647	MECP2;PAK1
positive regulation of miRNA metabolic process (GO:2000630)	2/7	0.0541686	0.787597	6.77882	19.7647	PNPT1;NFKB1
positive regulation of mitophagy in response to mitochondrial depolarization (GO:0098779)	2/7	0.0541686	0.787597	6.77882	19.7647	MFN2;OPTN
regulation of CD8-positive, alpha-beta T cell differentiation (GO:0043376)	2/7	0.0541686	0.787597	6.77882	19.7647	ZBTB7B;LILRB4
regulation of dopamine metabolic process (GO:0042053)	2/7	0.0541686	0.787597	6.77882	19.7647	ITGAM;HPRT1
regulation of morphogenesis of an epithelium (GO:1905330)	2/7	0.0541686	0.787597	6.77882	19.7647	CXCL10;ADAMTS12
RIG-I signaling pathway (GO:0039529)	2/7	0.0541686	0.787597	6.77882	19.7647	DDX58;OAS3
synaptic vesicle budding from presynaptic endocytic zone membrane (GO:0016185)	2/7	0.0541686	0.787597	6.77882	19.7647	MX2;MX1
T-helper 17 cell differentiation (GO:0072539)	2/7	0.0541686	0.787597	6.77882	19.7647	IL6;STAT3
thyroid hormone transport (GO:0070327)	2/7	0.0541686	0.787597	6.77882	19.7647	SLC7A5;SLC16A2
cellular response to chemical stress (GO:0062197)	10/101	0.0552584	0.800095	1.86724	5.40703	PRDX5;PNPT1;NCF1;NCF2;ABL1;KEAP1;CYBA;CPEB2;AIF1;ETV5
regulation of macromolecule metabolic process (GO:0060255)	17/200	0.0556767	0.802807	1.58076	4.56553	PRDM7;TRIM51;PRDM9;PRDM6;IHH;AIF1;HINFP;AFF2;TAPBP;SOX2;PCBP3;DPPA3;TRIM14;TRIM49;TRIM38;TRIM31;TRIM22
DNA unwinding involved in DNA replication (GO:0006268)	3/16	0.0563148	0.808653	3.91271	11.2561	RECQL4;BLM;MCMDC2
T cell receptor signaling pathway (GO:0050852)	14/158	0.0587233	0.839767	1.65331	4.68699	HLA-A;SPPL3;NFKB1;PSMB8;PSMB9;PSMA3;PAK1;THEMIS2;WNK1;INPP5D;PRKD2;RBCK1;PSMF1;SKAP1
regulation of response to external stimulus (GO:0032101)	12/130	0.0595188	0.847655	1.72863	4.87726	SBNO2;IL1R1;BCL6B;FNTB;SAG;GUCA1A;PDE6A;EPHB2;ADAMTS12;SAMHD1;USP18;MYD88
monocarboxylic acid biosynthetic process (GO:0072330)	7/63	0.060632	0.859936	2.12218	5.94833	GATM;ACSM3;OXSM;OSBPL3;AKR1C4;CYP7B1;ACACA
acute inflammatory response (GO:0002526)	4/27	0.060876	0.859936	2.9498	8.25623	IL6;PLSCR1;C2CD4B;MBL2
membrane protein proteolysis (GO:0033619)	5/39	0.0641782	0.863881	2.4951	6.85178	CLPP;MYH9;SPPL3;RBMX;NFKB1
nucleotide-excision repair, DNA incision (GO:0033683)	5/39	0.0641782	0.863881	2.4951	6.85178	RFC2;RPA3;GTF2H2;GTF2H5;RBX1
mitochondrion organization (GO:0007005)	15/175	0.0652383	0.863881	1.59435	4.3521	PID1;PNPT1;MTX2;VPS13C;MX2;GBA;MX1;IFIT2;TIMM50;HIGD2A;SUPV3L1;ATCAY;TFAM;MFN2;NDUFS1
acyl-CoA biosynthetic process (GO:0071616)	3/17	0.0656403	0.863881	3.63304	9.89482	FASN;PPT2;ACACA
cellular response to fatty acid (GO:0071398)	3/17	0.0656403	0.863881	3.63304	9.89482	PID1;PDK3;AKR1C4
negative regulation of cytokine production involved in immune response (GO:0002719)	3/17	0.0656403	0.863881	3.63304	9.89482	IRAK3;HLA-F;LILRB4
positive regulation of cytokine production involved in inflammatory response (GO:1900017)	3/17	0.0656403	0.863881	3.63304	9.89482	IL6;STAT3;MYD88
preassembly of GPI anchor in ER membrane (GO:0016254)	3/17	0.0656403	0.863881	3.63304	9.89482	DPM2;PIGL;PIGG
cellular response to acid chemical (GO:0071229)	4/28	0.0680164	0.863881	2.82674	7.59829	RRAGC;SLC38A9;LAMTOR3;IPO5
GPI anchor metabolic process (GO:0006505)	4/28	0.0680164	0.863881	2.82674	7.59829	DPM2;PGAP2;PIGL;PIGG
positive regulation of synapse assembly (GO:0051965)	4/28	0.0680164	0.863881	2.82674	7.59829	NRXN1;GHRL;EPHB2;EPHB1
protein autoubiquitination (GO:0051865)	7/65	0.0694671	0.863881	2.04879	5.46391	RNF112;RNF213;DTX3L;AMFR;RNF8;TRIM37;UBE2A
alpha-beta T cell activation (GO:0046631)	2/8	0.0696077	0.863881	5.64871	15.0531	RSAD2;HLA-A
chromatin silencing at telomere (GO:0006348)	2/8	0.0696077	0.863881	5.64871	15.0531	DYDC2;EZH2
dynamin family protein polymerization involved in membrane fission (GO:0003373)	2/8	0.0696077	0.863881	5.64871	15.0531	MX2;MX1
dynamin family protein polymerization involved in mitochondrial fission (GO:0003374)	2/8	0.0696077	0.863881	5.64871	15.0531	MX2;MX1
endosomal vesicle fusion (GO:0034058)	2/8	0.0696077	0.863881	5.64871	15.0531	SAMD9;VPS39
mitochondrial RNA processing (GO:0000963)	2/8	0.0696077	0.863881	5.64871	15.0531	SUPV3L1;PNPT1
negative regulation of cAMP-dependent protein kinase activity (GO:2000480)	2/8	0.0696077	0.863881	5.64871	15.0531	PKIB;PRKAR1A
peptidyl-serine autophosphorylation (GO:0036289)	2/8	0.0696077	0.863881	5.64871	15.0531	PIKFYVE;MARK3
positive regulation of apoptotic cell clearance (GO:2000427)	2/8	0.0696077	0.863881	5.64871	15.0531	C4B;C4A
positive regulation of dendritic cell cytokine production (GO:0002732)	2/8	0.0696077	0.863881	5.64871	15.0531	MAVS;DDX58
positive regulation of isomerase activity (GO:0010912)	2/8	0.0696077	0.863881	5.64871	15.0531	PLSCR1;ITGAM
positive regulation of meiotic nuclear division (GO:0045836)	2/8	0.0696077	0.863881	5.64871	15.0531	PRDM7;PRDM9
positive regulation of T-helper 2 cell cytokine production (GO:2000553)	2/8	0.0696077	0.863881	5.64871	15.0531	IL6;RSAD2
purine ribonucleoside monophosphate catabolic process (GO:0009169)	2/8	0.0696077	0.863881	5.64871	15.0531	NT5E;HPRT1
regulation of alpha-beta T cell differentiation (GO:0046637)	2/8	0.0696077	0.863881	5.64871	15.0531	IHH;GLI3
regulation of apoptotic cell clearance (GO:2000425)	2/8	0.0696077	0.863881	5.64871	15.0531	C4B;C4A
regulation of chemokine (C-C motif) ligand 5 production (GO:0071649)	2/8	0.0696077	0.863881	5.64871	15.0531	MAVS;OAS3
regulation of extent of cell growth (GO:0061387)	2/8	0.0696077	0.863881	5.64871	15.0531	SIN3A;ABL1
synaptic vesicle budding (GO:0070142)	2/8	0.0696077	0.863881	5.64871	15.0531	MX2;MX1
T-helper cell lineage commitment (GO:0002295)	2/8	0.0696077	0.863881	5.64871	15.0531	IL6;STAT3
telomeric D-loop disassembly (GO:0061820)	2/8	0.0696077	0.863881	5.64871	15.0531	RECQL4;BLM
ventricular cardiac muscle cell membrane repolarization (GO:0099625)	2/8	0.0696077	0.863881	5.64871	15.0531	KCNH2;KCNE1
glycolipid biosynthetic process (GO:0009247)	5/40	0.0701336	0.864234	2.42369	6.44059	DPM2;PGAP2;ST8SIA6;PIGL;PIGG
response to organonitrogen compound (GO:0010243)	5/40	0.0701336	0.864234	2.42369	6.44059	GPRC6A;IL6;GLRA3;RRAGC;IRAK3
cellular macromolecule catabolic process (GO:0044265)	6/53	0.0736493	0.870666	2.16642	5.65097	SUPV3L1;RNASEH2B;PNPT1;RAB12;NGLY1;DENND3
positive regulation of phagocytosis (GO:0050766)	6/53	0.0736493	0.870666	2.16642	5.65097	C4B;C4A;CYBA;CD47;GAS6;IL2RG
actin filament polymerization (GO:0030041)	4/29	0.0755684	0.870666	2.71353	7.00827	SPIRE2;MSRB2;AIF1;WASF3
negative regulation of epithelial to mesenchymal transition (GO:0010719)	4/29	0.0755684	0.870666	2.71353	7.00827	SPRED3;SFRP2;SDHAF2;USF3
nucleotide-excision repair, preincision complex assembly (GO:0006294)	4/29	0.0755684	0.870666	2.71353	7.00827	RPA3;GTF2H2;GTF2H5;RBX1
protein ADP-ribosylation (GO:0006471)	4/29	0.0755684	0.870666	2.71353	7.00827	PARP14;PARP9;PARP12;PARP8
cellular response to alkaloid (GO:0071312)	3/18	0.0756205	0.870666	3.39066	8.75477	RYR2;BLM;MTRNR2L5
interleukin-6-mediated signaling pathway (GO:0070102)	3/18	0.0756205	0.870666	3.39066	8.75477	IL6;STAT1;STAT3
positive regulation of cell adhesion mediated by integrin (GO:0033630)	3/18	0.0756205	0.870666	3.39066	8.75477	FOXC2;SFRP2;SKAP1
ventricular cardiac muscle cell action potential (GO:0086005)	3/18	0.0756205	0.870666	3.39066	8.75477	KCNH2;RYR2;KCNE1
carboxylic acid transmembrane transport (GO:1905039)	5/41	0.0763823	0.870666	2.35624	6.06025	SLC7A5;SLC13A3;SLC16A1;SLC38A9;SLC38A5
positive regulation of TOR signaling (GO:0032008)	5/41	0.0763823	0.870666	2.35624	6.06025	HTR6;RRAGC;SLC38A9;GAS6;LAMTOR3
regulation of chemokine production (GO:0032642)	5/42	0.0829212	0.870666	2.29243	5.70784	IL6;EIF2AK2;LGALS9;AIF1;LILRB4
plasma membrane invagination (GO:0099024)	4/30	0.0835227	0.870666	2.60902	6.47725	ITGAM;SPIRE2;MYH9;AIF1
regulation of long-term synaptic potentiation (GO:1900271)	4/30	0.0835227	0.870666	2.60902	6.47725	CALB2;CALB1;ABL1;EPHB2
activin receptor signaling pathway (GO:0032924)	3/19	0.0862228	0.870666	3.17857	7.79011	ACVR1;ACVR1C;TDGF1
cardiac muscle cell contraction (GO:0086003)	3/19	0.0862228	0.870666	3.17857	7.79011	KCNE1;CACNA1D;SCN1A
glycerolipid catabolic process (GO:0046503)	3/19	0.0862228	0.870666	3.17857	7.79011	ABHD2;ABHD6;GPCPD1
negative regulation of nervous system development (GO:0051961)	3/19	0.0862228	0.870666	3.17857	7.79011	IL6;DYNLT1;B2M
regulation of neuroinflammatory response (GO:0150077)	3/19	0.0862228	0.870666	3.17857	7.79011	IL6;NR1D1;NUPR1
response to fatty acid (GO:0070542)	3/19	0.0862228	0.870666	3.17857	7.79011	PID1;PDK3;FFAR1
epithelial cell apoptotic process (GO:1904019)	2/9	0.0862692	0.870666	4.8415	11.863	RYR2;COL4A3
hormone transport (GO:0009914)	2/9	0.0862692	0.870666	4.8415	11.863	SLC7A5;SLC16A2
negative regulation of alpha-beta T cell activation (GO:0046636)	2/9	0.0862692	0.870666	4.8415	11.863	IHH;GLI3
negative regulation of leukocyte degranulation (GO:0043301)	2/9	0.0862692	0.870666	4.8415	11.863	LGALS9;HLA-F
nucleoside diphosphate phosphorylation (GO:0006165)	2/9	0.0862692	0.870666	4.8415	11.863	CMPK2;AK9
positive regulation of CD8-positive, alpha-beta T cell activation (GO:2001187)	2/9	0.0862692	0.870666	4.8415	11.863	HLA-A;LILRB4
positive regulation of chromatin binding (GO:0035563)	2/9	0.0862692	0.870666	4.8415	11.863	DTX3L;PARP9
positive regulation of DNA-directed DNA polymerase activity (GO:1900264)	2/9	0.0862692	0.870666	4.8415	11.863	RFC2;CHTF18
positive regulation of smooth muscle cell apoptotic process (GO:0034393)	2/9	0.0862692	0.870666	4.8415	11.863	CDKN2A;MFN2
regulation of dendritic cell antigen processing and presentation (GO:0002604)	2/9	0.0862692	0.870666	4.8415	11.863	CCR7;CD68
regulation of DNA-directed DNA polymerase activity (GO:1900262)	2/9	0.0862692	0.870666	4.8415	11.863	RFC2;CHTF18
regulation of fibroblast apoptotic process (GO:2000269)	2/9	0.0862692	0.870666	4.8415	11.863	GAS6;TP63
regulation of skeletal muscle cell differentiation (GO:2001014)	2/9	0.0862692	0.870666	4.8415	11.863	MYOCD;UQCC2
regulation of smooth muscle cell apoptotic process (GO:0034391)	2/9	0.0862692	0.870666	4.8415	11.863	CDKN2A;LRP6
response to leptin (GO:0044321)	2/9	0.0862692	0.870666	4.8415	11.863	STAT3;NR1D1
response to tumor necrosis factor (GO:0034612)	10/110	0.0871163	0.870666	1.69837	4.1449	CCL23;PID1;CCL20;GBA;NR1D1;ADAMTS12;TDGF1;GBP1;MAP4K3;GBP3
cell chemotaxis (GO:0060326)	6/69	0.0893197	0.870666	1.9162	4.62864	CCL20;ARHGEF16;LEF1;ACKR4;ACKR3;CCR7;EPHB1
positive regulation of T cell differentiation (GO:0045582)	5/43	0.0897461	0.870666	2.23199	5.38081	ZMIZ1;LEF1;IHH;LILRB4;GLI3
spermatid development (GO:0007286)	5/43	0.0897461	0.870666	2.23199	5.38081	FAM9B;FAM9A;RNF8;GALNTL5;CCDC63
cellular response to oxidative stress (GO:0034599)	11/125	0.0899842	0.870666	1.63904	3.94701	PRDX5;PNPT1;NCF1;NCF2;PXN;ABL1;KEAP1;CYBA;CPEB2;AIF1;ETV5
phospholipid translocation (GO:0045332)	4/31	0.0918687	0.870666	2.51226	5.99775	PLSCR1;ATP10D;ABCA4;ATP11A
positive regulation of leukocyte cell-cell adhesion (GO:1903039)	4/31	0.0918687	0.870666	2.51226	5.99775	CCDC88B;IL6;CD47;SKAP1
regulation of potassium ion transport (GO:0043266)	4/31	0.0918687	0.870666	2.51226	5.99775	KCNH2;KCNE1;KCNIP4;CACNA1D
antigen receptor-mediated signaling pathway (GO:0050851)	15/185	0.0941573	0.870666	1.49976	3.54362	HLA-A;SPPL3;NFKB1;PSMB8;PSMB9;CD79A;PSMA3;PAK1;THEMIS2;WNK1;INPP5D;PRKD2;RBCK1;PSMF1;SKAP1
lymphocyte chemotaxis (GO:0048247)	5/44	0.0968521	0.870666	2.17464	5.07685	CXCL10;CCL23;CCL20;CYP7B1;GAS6
growth hormone receptor signaling pathway (GO:0060396)	3/20	0.0974125	0.870666	2.99144	6.96646	PXN;STAT3;PTK2
mitotic cytokinetic process (GO:1902410)	3/20	0.0974125	0.870666	2.99144	6.96646	KLHDC8B;CEP55;CHMP5
negative regulation of cyclin-dependent protein serine/threonine kinase activity (GO:0045736)	3/20	0.0974125	0.870666	2.99144	6.96646	MYOCD;CDKN2A;IPO5
positive regulation of alpha-beta T cell activation (GO:0046635)	3/20	0.0974125	0.870666	2.99144	6.96646	IHH;HLA-A;GLI3
positive regulation of embryonic development (GO:0040019)	3/20	0.0974125	0.870666	2.99144	6.96646	RBM19;NLRP5;SCX
positive regulation of G2/M transition of mitotic cell cycle (GO:0010971)	3/20	0.0974125	0.870666	2.99144	6.96646	MECP2;RAD51B;CDC25B
regulation of fibroblast growth factor receptor signaling pathway (GO:0040036)	3/20	0.0974125	0.870666	2.99144	6.96646	SPRY4;PRKD2;SULF2
regulation of hippo signaling (GO:0035330)	3/20	0.0974125	0.870666	2.99144	6.96646	WWC1;AJUBA;MARK3
regulation of T cell migration (GO:2000404)	3/20	0.0974125	0.870666	2.99144	6.96646	CXCL10;CCL20;AIF1
fatty acid biosynthetic process (GO:0006633)	7/71	0.100327	0.870666	1.85612	4.26782	ACSM3;ABHD3;OXSM;ABHD2;ELOVL7;ACSBG2;ACACA
protein tetramerization (GO:0051262)	7/71	0.100327	0.870666	1.85612	4.26782	CPSF7;TDO2;KCNC3;HPRT1;SAMHD1;B2M;ACACA
regulation of hematopoietic stem cell differentiation (GO:1902036)	7/71	0.100327	0.870666	1.85612	4.26782	PSMA3;ABL1;EIF2AK2;PSMF1;PUS7;PSMB8;PSMB9
7-methylguanosine mRNA capping (GO:0006370)	4/32	0.100594	0.870666	2.4224	5.56344	POLR2F;GTF2H2;CMTR1;GTF2H5
7-methylguanosine RNA capping (GO:0009452)	4/32	0.100594	0.870666	2.4224	5.56344	POLR2F;GTF2H2;CMTR1;GTF2H5
cellular response to glucose stimulus (GO:0071333)	4/32	0.100594	0.870666	2.4224	5.56344	UNC13B;ZBTB20;PDK3;GAS6
gene silencing by miRNA (GO:0035195)	4/32	0.100594	0.870666	2.4224	5.56344	CNOT6;SNIP1;ADAR;AJUBA
positive regulation of interleukin-10 production (GO:0032733)	4/32	0.100594	0.870666	2.4224	5.56344	IL6;STAT3;ISG15;LGALS9
negative regulation of defense response (GO:0031348)	8/85	0.101398	0.870666	1.76351	4.03616	PROC;LPCAT3;GBA;TRAFD1;IRAK3;GHRL;NMI;NR1D1
regulation of cell cycle G2/M phase transition (GO:1902749)	8/85	0.101398	0.870666	1.76351	4.03616	YWHAE;ATAD5;DCTN3;CEP192;PCNT;SFI1;CDK5RAP2;CEP78
cellular response to oxidised low-density lipoprotein particle stimulus (GO:0140052)	2/10	0.103969	0.870666	4.23609	9.58907	CD68;MYD88
ectoderm development (GO:0007398)	2/10	0.103969	0.870666	4.23609	9.58907	ITGAM;ZBTB7B
histone H2B ubiquitination (GO:0033523)	2/10	0.103969	0.870666	4.23609	9.58907	DTX3L;RNF8
lactation (GO:0007595)	2/10	0.103969	0.870666	4.23609	9.58907	OXTR;ZBTB7B
N-acetylneuraminate metabolic process (GO:0006054)	2/10	0.103969	0.870666	4.23609	9.58907	NPL;GNE
negative regulation of alpha-beta T cell proliferation (GO:0046642)	2/10	0.103969	0.870666	4.23609	9.58907	LGALS9;ZBTB7B
phosphate ion homeostasis (GO:0055062)	2/10	0.103969	0.870666	4.23609	9.58907	GCM2;SLC34A2
positive regulation by symbiont of entry into host (GO:0075294)	2/10	0.103969	0.870666	4.23609	9.58907	TRIM38;LGALS9
positive regulation of myoblast fusion (GO:1901741)	2/10	0.103969	0.870666	4.23609	9.58907	CD53;EHD1
positive regulation of T cell apoptotic process (GO:0070234)	2/10	0.103969	0.870666	4.23609	9.58907	ZC3H8;LGALS9
positive regulation of viral entry into host cell (GO:0046598)	2/10	0.103969	0.870666	4.23609	9.58907	TRIM38;LGALS9
protein poly-ADP-ribosylation (GO:0070212)	2/10	0.103969	0.870666	4.23609	9.58907	PARP14;PARP9
regulation of cell-cell adhesion mediated by integrin (GO:0033632)	2/10	0.103969	0.870666	4.23609	9.58907	WNK1;SKAP1
regulation of DNA methylation (GO:0044030)	2/10	0.103969	0.870666	4.23609	9.58907	MECP2;DPPA3
regulation of microtubule nucleation (GO:0010968)	2/10	0.103969	0.870666	4.23609	9.58907	MECP2;PAK1
renal filtration (GO:0097205)	2/10	0.103969	0.870666	4.23609	9.58907	ITGA3;SULF2
telomeric loop disassembly (GO:0090657)	2/10	0.103969	0.870666	4.23609	9.58907	RECQL4;BLM
action potential (GO:0001508)	5/45	0.104233	0.870666	2.12016	4.79394	KCNH2;KCNE1;SCN11A;SCN9A;SCN1A
positive regulation of response to biotic stimulus (GO:0002833)	5/45	0.104233	0.870666	2.12016	4.79394	PLSCR1;IFNB1;CYBA;NMI;DDX60
response to lipopolysaccharide (GO:0032496)	13/159	0.107975	0.870666	1.51265	3.36694	PALM3;IRAK3;NR1D1;NFKB1;CXCL10;SBNO2;IL6;IL36A;CARD17;LGALS9;CD68;MYD88;CHMP5
cellular response to molecule of bacterial origin (GO:0071219)	10/115	0.108787	0.870666	1.61707	3.58724	CXCL10;SBNO2;IL6;IL36A;CARD17;NR1D1;CD68;NFKB1;MYD88;CHMP5
histone ubiquitination (GO:0016574)	3/21	0.109153	0.870666	2.8251	6.25761	DTX3L;RNF8;UBE2A
negative regulation of microtubule depolymerization (GO:0007026)	3/21	0.109153	0.870666	2.8251	6.25761	CAMSAP3;STMN2;FGF13
negative regulation of small GTPase mediated signal transduction (GO:0051058)	3/21	0.109153	0.870666	2.8251	6.25761	SPRY4;MFN2;EPHB2
regulation of transcription by RNA polymerase III (GO:0006359)	3/21	0.109153	0.870666	2.8251	6.25761	PRDX5;ZNF76;ZC3H8
vacuolar acidification (GO:0007035)	3/21	0.109153	0.870666	2.8251	6.25761	ATP6V0D2;CLN5;ATP6V0A1
apoptotic mitochondrial changes (GO:0008637)	4/33	0.109686	0.870666	2.33875	5.16894	IFI6;NDUFS1;IFIT2;TIMM50
positive regulation of cytokine production involved in immune response (GO:0002720)	4/33	0.109686	0.870666	2.33875	5.16894	SLC7A5;HLA-A;HLA-F;B2M
regulation of interleukin-17 production (GO:0032660)	4/33	0.109686	0.870666	2.33875	5.16894	SLC7A5;IL6;ZBTB7B;MYD88
protein polymerization (GO:0051258)	6/59	0.109932	0.870666	1.92055	4.24037	SPIRE2;MSRB2;TPPP;FGF13;AIF1;WASF3
G2/M transition of mitotic cell cycle (GO:0000086)	11/130	0.110582	0.870666	1.56976	3.4566	YWHAE;PPP1R12A;DCTN3;CEP192;PCNT;AJUBA;SFI1;OPTN;CDK5RAP2;CDC25B;CEP78
postreplication repair (GO:0006301)	5/46	0.111884	0.870666	2.06834	4.53027	RFC2;RPA3;UBE2L6;ISG15;UBE2A
transcription-coupled nucleotide-excision repair (GO:0006283)	7/73	0.112039	0.870666	1.79968	3.93935	RFC2;RPA3;POLR2F;GTF2H2;GTF2H5;HMGN1;RBX1
transcription, DNA-templated (GO:0006351)	17/221	0.1127	0.870666	1.41644	3.09213	GCM2;TBP;SCX;HSF2BP;GTF2H2;GTF2H5;NFKB1;RRAGC;POLR1C;TFAM;POLR2F;FAM170A;HOXD3;SMN1;ZBTB7B;RBMX;IRF9
cell cycle G2/M phase transition (GO:0044839)	11/131	0.115002	0.870666	1.55659	3.3666	YWHAE;PPP1R12A;DCTN3;CEP192;PCNT;AJUBA;SFI1;OPTN;CDK5RAP2;CDC25B;CEP78
sensory perception of mechanical stimulus (GO:0050954)	8/88	0.117613	0.870666	1.69711	3.63243	KCNE1;TMIE;WDR1;EYA1;HOMER2;COL4A3;CACNA1D;CLRN1
protein ubiquitination (GO:0016567)	36/525	0.117775	0.870666	1.25392	2.68211	TRIM51;MARCHF1;RNF8;KEAP1;UBE2L6;FBXO24;RNF112;RNF114;RNF213;UBR5;FBXO4;TRIM69;PSMF1;TRIM49;LONRF1;TRIM22;HERC6;DTX3L;AMFR;MIB2;KLHL3;UBE4B;ISG15;HLA-A;UBE2A;PSMB8;PSMB9;RBX1;PSMA3;TRIM14;BIRC6;TRIM37;RBCK1;TRIM38;TRIM31;TRIM33
cellular response to amino acid stimulus (GO:0071230)	4/34	0.119131	0.870666	2.26067	4.80965	RRAGC;SLC38A9;LAMTOR3;IPO5
epithelial tube morphogenesis (GO:0060562)	4/34	0.119131	0.870666	2.26067	4.80965	ACVR1;RYR2;PAK1;PRKD2
embryonic heart tube morphogenesis (GO:0003143)	5/47	0.119797	0.870666	2.01899	4.28421	ACVR1;RYR2;SETDB2;IHH;MICAL2
fatty-acyl-CoA metabolic process (GO:0035337)	3/22	0.121406	0.870666	2.67627	5.64321	FASN;PPT2;ACACA
negative regulation of cyclin-dependent protein kinase activity (GO:1904030)	3/22	0.121406	0.870666	2.67627	5.64321	MYOCD;CDKN2A;IPO5
negative regulation of interleukin-2 production (GO:0032703)	3/22	0.121406	0.870666	2.67627	5.64321	HOMER2;LILRB4;GBP1
neuronal action potential (GO:0019228)	3/22	0.121406	0.870666	2.67627	5.64321	SCN11A;SCN9A;SCN1A
nucleotide-excision repair, DNA duplex unwinding (GO:0000717)	3/22	0.121406	0.870666	2.67627	5.64321	GTF2H2;GTF2H5;RBX1
proteasomal ubiquitin-independent protein catabolic process (GO:0010499)	3/22	0.121406	0.870666	2.67627	5.64321	PSMA3;PSMB8;PSMB9
regulation of cardiac muscle cell membrane repolarization (GO:0099623)	3/22	0.121406	0.870666	2.67627	5.64321	KCNH2;KCNE1;CACNA1D
actin filament depolymerization (GO:0030042)	2/11	0.122539	0.870666	3.76521	7.90439	WDR1;MICAL2
atrial septum morphogenesis (GO:0060413)	2/11	0.122539	0.870666	3.76521	7.90439	ACVR1;NOTCH2
chromatin-mediated maintenance of transcription (GO:0048096)	2/11	0.122539	0.870666	3.76521	7.90439	ZMIZ1;ARID1A
desensitization of G protein-coupled receptor signaling pathway (GO:0002029)	2/11	0.122539	0.870666	3.76521	7.90439	SAG;GTF2H2
interleukin-35-mediated signaling pathway (GO:0070757)	2/11	0.122539	0.870666	3.76521	7.90439	STAT1;STAT3
negative regulation of centrosome duplication (GO:0010826)	2/11	0.122539	0.870666	3.76521	7.90439	TRIM37;CDK5RAP2
negative regulation of natural killer cell mediated immunity (GO:0002716)	2/11	0.122539	0.870666	3.76521	7.90439	LGALS9;HLA-F
negative regulation of response to cytokine stimulus (GO:0060761)	2/11	0.122539	0.870666	3.76521	7.90439	PALM3;IRAK3
positive regulation of actin nucleation (GO:0051127)	2/11	0.122539	0.870666	3.76521	7.90439	SCIN;WASF3
positive regulation of DNA methylation-dependent heterochromatin assembly (GO:0090309)	2/11	0.122539	0.870666	3.76521	7.90439	SETDB2;ZNF304
positive regulation of epidermal growth factor-activated receptor activity (GO:0045741)	2/11	0.122539	0.870666	3.76521	7.90439	NCF1;AREG
positive regulation of keratinocyte proliferation (GO:0010838)	2/11	0.122539	0.870666	3.76521	7.90439	NOTCH2;AREG
positive regulation of leukocyte apoptotic process (GO:2000108)	2/11	0.122539	0.870666	3.76521	7.90439	CDKN2A;LGALS9
positive regulation of posttranscriptional gene silencing (GO:0060148)	2/11	0.122539	0.870666	3.76521	7.90439	STAT3;AJUBA
regulation of coagulation (GO:0050818)	2/11	0.122539	0.870666	3.76521	7.90439	PROC;EPHB2
signal peptide processing (GO:0006465)	2/11	0.122539	0.870666	3.76521	7.90439	SPPL3;CLN5
somite development (GO:0061053)	2/11	0.122539	0.870666	3.76521	7.90439	SFRP2;IHH
positive regulation of protein-containing complex assembly (GO:0031334)	10/118	0.123137	0.870666	1.5719	3.29227	UNC13B;RPA3;ISG15;TPPP;GTF2H2;AJUBA;SKAP1;MYD88;GTF2H5;RBX1
mitochondrial translational elongation (GO:0070125)	8/89	0.123308	0.870666	1.67607	3.50813	MRPL2;MRPL1;MRPS36;MRPL27;MRPL39;MRPL36;ERAL1;MRPL13
mitochondrial translational termination (GO:0070126)	8/89	0.123308	0.870666	1.67607	3.50813	MRPL2;MRPL1;MRPS36;MRPL27;MRPL39;MRPL36;ERAL1;MRPL13
regulation of DNA-templated transcription, initiation (GO:2000142)	6/61	0.123736	0.870666	1.85052	3.86685	MECP2;TCF7L2;IL6;CDKN2A;LEF1;NFKB1
response to light stimulus (GO:0009416)	69/61	0.123736	0.870666	1.85052	3.86685	SLC24A1;OPN1MW;UBE4B;UBE2A;GTF2H2;MAP4K3
regulation of hematopoietic progenitor cell differentiation (GO:1901532)	7/75	0.124438	0.870666	1.74657	3.63976	PSMA3;ABL1;EIF2AK2;PSMF1;PUS7;PSMB8;PSMB9
translational elongation (GO:0006414)	9/104	0.126427	0.870666	1.60796	3.3254	MRPL2;MRPL1;MRPS36;MRPL27;MRPL39;MRPL36;ERAL1;GTPBP1;MRPL13
positive regulation of DNA repair (GO:0045739)	5/48	0.127964	0.870666	1.97193	4.05431	FAM168A;EYA1;EYA2;RNF8;SPIRE2
regulation of protein polymerization (GO:0032271)	4/35	0.128912	0.870666	2.18763	4.48163	CAMSAP3;ABL1;ARHGAP28;TPPP
positive regulation of binding (GO:0051099)	8/90	0.129146	0.870666	1.65554	3.38858	TCF7L2;DTX3L;AMFR;PARP9;SPPL3;B2M;MARK3;CLN5
regulation of cell division (GO:0051302)	7/76	0.130888	0.870666	1.72116	3.49983	BLM;SFRP2;NCOA3;NLRP5;ESRRB;BIRC6;TP63
regulation of epithelial to mesenchymal transition (GO:0010717)	7/76	0.130888	0.870666	1.72116	3.49983	SPRED3;IL6;SFRP2;SDHAF2;LEF1;USF3;EZH2
regulation of neurogenesis (GO:0050767)	6/62	0.130941	0.870666	1.81737	3.69474	SPEN;IL6;MME;DYNLT1;NAP1L1;B2M
cellular response to lipopolysaccharide (GO:0071222)	10/120	0.133252	0.870666	1.54315	3.11024	CXCL10;SBNO2;IL6;IL36A;CARD17;NR1D1;CD68;NFKB1;MYD88;CHMP5
regulation of cytokine production (GO:0001817)	12/150	0.133393	0.870666	1.47653	2.9744	CCDC88B;IFIH1;IL6;DDX58;BCL6B;HLA-B;KLRF2;EIF2AK2;ISG15;CCR7;LGALS9;CD47
membrane protein ectodomain proteolysis (GO:0006509)	3/23	0.134134	0.870666	2.54232	5.10731	MYH9;SPPL3;RBMX
negative regulation of extrinsic apoptotic signaling pathway in absence of ligand (GO:2001240)	3/23	0.134134	0.870666	2.54232	5.10731	EYA1;EYA2;IFI6
negative regulation of signal transduction in absence of ligand (GO:1901099)	3/23	0.134134	0.870666	2.54232	5.10731	EYA1;EYA2;IFI6
regulation of interleukin-4 production (GO:0032673)	3/23	0.134134	0.870666	2.54232	5.10731	SLC7A5;LEF1;LGALS9
regulation of stem cell differentiation (GO:2000736)	8/91	0.135124	0.870666	1.63551	3.27357	PSMA3;ESRRB;ABL1;EIF2AK2;PSMF1;PUS7;PSMB8;PSMB9
sensory perception of sound (GO:0007605)	8/91	0.135124	0.870666	1.63551	3.27357	KCNE1;TMIE;WDR1;EYA1;HOMER2;COL4A3;CACNA1D;CLRN1
positive regulation of actin filament polymerization (GO:0030838)	5/49	0.136377	0.870666	1.92701	3.83925	BAIAP2L1;SCIN;SPIRE2;CCR7;LMOD2
regulation of smooth muscle cell proliferation (GO:0048660)	5/49	0.136377	0.870666	1.92701	3.83925	TCF7L2;IL6;STAT1;MFN2;AIF1
response to glucose (GO:0009749)	5/49	0.136377	0.870666	1.92701	3.83925	UNC13B;TCF7L2;ZBTB20;PDK3;GAS6
chromosome organization (GO:0051276)	9/106	0.137449	0.870666	1.57464	3.12487	SOX2;L3MBTL1;TCF7L2;HDAC11;ABL1;VCX;HMGN1;RBX1;EZH2
positive regulation of DNA metabolic process (GO:0051054)	6/63	0.138342	0.870666	1.7854	3.53156	MECP2;EYA1;EYA2;RNF8;PRKD2;PML
dendrite morphogenesis (GO:0048813)	4/36	0.139015	0.870666	2.11915	4.18146	MAP6;CTNNA2;EPHB2;EPHB1
macrophage activation (GO:0042116)	4/36	0.139015	0.870666	2.11915	4.18146	SBNO2;ITGAM;NMI;AIF1
positive regulation of cytokine-mediated signaling pathway (GO:0001961)	4/36	0.139015	0.870666	2.11915	4.18146	MAVS;PARP14;PARP9;GAS6
positive regulation of innate immune response (GO:0045089)	4/36	0.139015	0.870666	2.11915	4.18146	MAVS;PLSCR1;IFNB1;NMI
positive regulation of T cell mediated immunity (GO:0002711)	4/36	0.139015	0.870666	2.11915	4.18146	HLA-B;HLA-A;HLA-F;B2M
Wnt signaling pathway, calcium modulating pathway (GO:0007223)	4/36	0.139015	0.870666	2.11915	4.18146	TCF7L2;GNAT2;LEF1;PDE6A
actin crosslink formation (GO:0051764)	2/12	0.141828	0.870666	3.38851	6.61823	BAIAP2L1;AIF1
negative regulation of leukocyte apoptotic process (GO:2000107)	2/12	0.141828	0.870666	3.38851	6.61823	CCR7;GAS6
negative regulation of production of miRNAs involved in gene silencing by miRNA (GO:1903799)	2/12	0.141828	0.870666	3.38851	6.61823	IL6;STAT3
nuclear body organization (GO:0030575)	2/12	0.141828	0.870666	3.38851	6.61823	PML;AFF2
nucleoside salvage (GO:0043174)	2/12	0.141828	0.870666	3.38851	6.61823	TK2;HPRT1
positive regulation of cellular senescence (GO:2000774)	2/12	0.141828	0.870666	3.38851	6.61823	CDKN2A;B2M
positive regulation of leukocyte proliferation (GO:0070665)	2/12	0.141828	0.870666	3.38851	6.61823	BST2;PTK2
positive regulation of neuroinflammatory response (GO:0150078)	2/12	0.141828	0.870666	3.38851	6.61823	IL6;NUPR1
positive regulation of protein depolymerization (GO:1901881)	2/12	0.141828	0.870666	3.38851	6.61823	WDR1;STMN2
protein auto-ADP-ribosylation (GO:0070213)	2/12	0.141828	0.870666	3.38851	6.61823	PARP12;PARP8
regulation of dendritic cell differentiation (GO:2001198)	2/12	0.141828	0.870666	3.38851	6.61823	HLA-B;LGALS9
regulation of leukocyte cell-cell adhesion (GO:1903037)	2/12	0.141828	0.870666	3.38851	6.61823	WNK1;SKAP1
regulation of myoblast fusion (GO:1901739)	2/12	0.141828	0.870666	3.38851	6.61823	CD53;EHD1
regulation of nucleobase-containing compound metabolic process (GO:0019219)	2/12	0.141828	0.870666	3.38851	6.61823	PCBP3;DPPA3
replicative senescence (GO:0090399)	2/12	0.141828	0.870666	3.38851	6.61823	MME;CDKN2A
amino acid transport (GO:0006865)	5/50	0.145028	0.870666	1.88409	3.63785	SLC7A5;SLC43A2;SLC3A1;SLC38A9;SLC38A5
protein catabolic process (GO:0030163)	6/64	0.145933	0.870666	1.75452	3.37676	RAB12;NGLY1;DENND3;NR1D1;CTSD;CLN5
regulation of transcription initiation from RNA polymerase II promoter (GO:0060260)	6/64	0.145933	0.870666	1.75452	3.37676	MECP2;TCF7L2;IL6;CDKN2A;LEF1;NFKB1
dendritic cell differentiation (GO:0097028)	3/24	0.147297	0.870666	2.42113	4.63719	CCR7;LGALS9;GAS6
endocrine system development (GO:0035270)	3/24	0.147297	0.870666	2.42113	4.63719	GCM2;SOX2;HOXD3
heterochromatin assembly (GO:0031507)	3/24	0.147297	0.870666	2.42113	4.63719	ZNFX1;FAM172A;CDKN2A
lipid translocation (GO:0034204)	3/24	0.147297	0.870666	2.42113	4.63719	ABCA4;ATP10D;ATP11A
mammary gland development (GO:0030879)	3/24	0.147297	0.870666	2.42113	4.63719	OXTR;ZBTB7B;TDGF1
negative regulation of protein depolymerization (GO:1901880)	3/24	0.147297	0.870666	2.42113	4.63719	CAMSAP3;STMN2;FGF13
positive regulation of viral life cycle (GO:1903902)	3/24	0.147297	0.870666	2.42113	4.63719	CD209;TRIM38;LGALS9
apoptotic process (GO:0006915)	17/231	0.149091	0.870666	1.34953	2.56842	NOTCH2;IFI27L2;EGLN3;MX1;IFI6;IFIT2;TP53AIP1;BCL2L13;PLSCR1;DAP;ATCAY;RRAGC;IFI27;PLAGL1;NDUFS1;TP63;MYD88
phagosome maturation (GO:0090382)	4/37	0.149422	0.870666	2.05483	3.90619	PIKFYVE;ATP6V1G3;ATP6V0D2;ATP6V0A1
positive regulation of signaling receptor activity (GO:2000273)	4/37	0.149422	0.870666	2.05483	3.90619	NCF1;NCOA3;EPHB2;AREG
regulation of microtubule cytoskeleton organization (GO:0070507)	4/37	0.149422	0.870666	2.05483	3.90619	CAMSAP3;STMN2;MAP6;TPPP
recombinational repair (GO:0000725)	7/79	0.151204	0.870666	1.64918	3.11552	RAD51B;RECQL4;BLM;SFR1;RPA3;ZSWIM7;SAMHD1
regulation of RNA metabolic process (GO:0051252)	6/65	0.15371	0.870666	1.72469	3.22981	OAS1;PCBP3;OAS2;OAS3;METTL18;AFF2
negative regulation of MAPK cascade (GO:0043409)	8/94	0.153874	0.870666	1.57821	2.9538	SPRED3;GBA;SPRY4;IRAK3;EPHB2;PPEF2;GBP1;LILRB4
regulation of interleukin-12 production (GO:0032655)	5/51	0.153908	0.870666	1.84303	3.44905	HLA-B;CCR7;IRAK3;LGALS9;CD47
regulation of protein modification process (GO:0031399)	5/51	0.153908	0.870666	1.84303	3.44905	SPRED3;PARG;PML;PTK2;FKTN
non-canonical Wnt signaling pathway (GO:0035567)	10/124	0.154755	0.870666	1.48869	2.77776	TCF7L2;PSMA3;SFRP2;GNAT2;LEF1;PSMF1;PDE6A;CELSR1;PSMB8;PSMB9
glycerophospholipid metabolic process (GO:0006650)	7/80	0.158285	0.870666	1.62651	2.99824	DPM2;ABHD3;ACP6;ABHD6;PIGL;GPCPD1;PIGG
connective tissue development (GO:0061448)	4/38	0.160116	0.870666	1.99429	3.65324	SCX;GHRL;HOXD3;SULF2
positive regulation of cell development (GO:0010720)	4/38	0.160116	0.870666	1.99429	3.65324	SPEN;MME;PDE3A;NAP1L1
positive regulation of insulin secretion (GO:0032024)	4/38	0.160116	0.870666	1.99429	3.65324	TCF7L2;LRRC8A;GHRL;C2CD2L
ciliary basal body-plasma membrane docking (GO:0097711)	8/95	0.160387	0.870666	1.55998	2.85503	YWHAE;DCTN3;CEP192;B9D1;PCNT;SFI1;CDK5RAP2;CEP78
in utero embryonic development (GO:0001701)	3/25	0.160857	0.870666	2.31095	4.22267	FOXD3;EGFL8;HINFP
receptor signaling pathway via STAT (GO:0097696)	3/25	0.160857	0.870666	2.31095	4.22267	STAT1;STAT3;NMI
regulation of microtubule depolymerization (GO:0031114)	3/25	0.160857	0.870666	2.31095	4.22267	CAMSAP3;STMN2;FGF13
response to dsRNA (GO:0043331)	3/25	0.160857	0.870666	2.31095	4.22267	DDX58;IFNB1;IRAK3
AMP metabolic process (GO:0046033)	2/13	0.161698	0.870666	3.0803	5.61238	NT5E;AK9
cellular component maintenance (GO:0043954)	2/13	0.161698	0.870666	3.0803	5.61238	SUPV3L1;ITGA3
cellular response to interleukin-15 (GO:0071350)	2/13	0.161698	0.870666	3.0803	5.61238	STAT3;IL2RG
central nervous system neuron axonogenesis (GO:0021955)	2/13	0.161698	0.870666	3.0803	5.61238	EPHB2;EPHB1
central nervous system projection neuron axonogenesis (GO:0021952)	2/13	0.161698	0.870666	3.0803	5.61238	EPHB2;EPHB1
chromatin organization involved in regulation of transcription (GO:0034401)	2/13	0.161698	0.870666	3.0803	5.61238	ZMIZ1;ARID1A
Golgi ribbon formation (GO:0090161)	2/13	0.161698	0.870666	3.0803	5.61238	VTI1A;OPTN
homeostasis of number of cells (GO:0048872)	2/13	0.161698	0.870666	3.0803	5.61238	LPCAT3;OCIAD2
interleukin-15-mediated signaling pathway (GO:0035723)	2/13	0.161698	0.870666	3.0803	5.61238	STAT3;IL2RG
macrophage activation involved in immune response (GO:0002281)	2/13	0.161698	0.870666	3.0803	5.61238	SBNO2;NMI
mature B cell differentiation involved in immune response (GO:0002313)	2/13	0.161698	0.870666	3.0803	5.61238	NOTCH2;IL6
negative regulation of cell morphogenesis involved in differentiation (GO:0010771)	2/13	0.161698	0.870666	3.0803	5.61238	SPRY4;GBP1
negative regulation of substrate adhesion-dependent cell spreading (GO:1900025)	2/13	0.161698	0.870666	3.0803	5.61238	SPRY4;GBP1
positive regulation of CD4-positive, alpha-beta T cell activation (GO:2000516)	2/13	0.161698	0.870666	3.0803	5.61238	LGALS9;ZBTB7B
positive regulation of cell aging (GO:0090343)	2/13	0.161698	0.870666	3.0803	5.61238	CDKN2A;B2M
positive regulation of heterochromatin assembly (GO:0031453)	2/13	0.161698	0.870666	3.0803	5.61238	SETDB2;ZNF304
positive regulation of histone deacetylation (GO:0031065)	2/13	0.161698	0.870666	3.0803	5.61238	PRKD2;ZBTB7B
positive regulation of mRNA metabolic process (GO:1903313)	2/13	0.161698	0.870666	3.0803	5.61238	PNPT1;GTPBP1
positive regulation of purine nucleotide biosynthetic process (GO:1900373)	2/13	0.161698	0.870666	3.0803	5.61238	PID1;GUCA1A
purine-containing compound salvage (GO:0043101)	2/13	0.161698	0.870666	3.0803	5.61238	GMPR;HPRT1
regulation of chemokine (C-X-C motif) ligand 2 production (GO:2000341)	2/13	0.161698	0.870666	3.0803	5.61238	OAS1;OAS3
regulation of histone modification (GO:0031056)	2/13	0.161698	0.870666	3.0803	5.61238	MYOCD;PARG
regulation of membrane repolarization (GO:0060306)	2/13	0.161698	0.870666	3.0803	5.61238	YWHAE;KCNH2
regulation of nucleocytoplasmic transport (GO:0046822)	2/13	0.161698	0.870666	3.0803	5.61238	IFI27;MX2
regulation of T cell differentiation in thymus (GO:0033081)	2/13	0.161698	0.870666	3.0803	5.61238	IHH;ZC3H8
sphingoid biosynthetic process (GO:0046520)	2/13	0.161698	0.870666	3.0803	5.61238	GBA;ACER3
sphingosine biosynthetic process (GO:0046512)	2/13	0.161698	0.870666	3.0803	5.61238	GBA;ACER3
transport along microtubule (GO:0010970)	2/13	0.161698	0.870666	3.0803	5.61238	CAMSAP3;CLIP3
protein homotetramerization (GO:0051289)	5/52	0.163007	0.870666	1.80372	3.27189	TDO2;HPRT1;SAMHD1;B2M;ACACA
positive regulation of cellular catabolic process (GO:0031331)	11/141	0.164519	0.870666	1.43609	2.59175	SUPV3L1;PNPT1;PLEKHF1;DTX3L;ZBTB20;TRIM14;TRIM38;GTPBP1;TRIM22;OPTN;TPCN1
regulation of interleukin-8 production (GO:0032677)	7/81	0.165514	0.870666	1.60444	2.88591	IL6;MAVS;DDX58;STAT3;PRKD2;LGALS9;MYD88
translational termination (GO:0006415)	8/96	0.167027	0.870666	1.54217	2.75988	MRPL2;MRPL1;MRPS36;MRPL27;MRPL39;MRPL36;ERAL1;MRPL13
vascular endothelial growth factor receptor signaling pathway (GO:0048010)	6/67	0.169793	0.870666	1.66797	2.9576	NCF1;NCF2;PXN;CYBA;PRKD2;PTK2
chromatin organization (GO:0006325)	11/142	0.169978	0.870666	1.42505	2.52531	SOX2;L3MBTL1;SUPV3L1;PAK1;TADA2A;HDAC11;SETDB2;VCX;ARID1A;HMGN1;EZH2
protein localization to organelle (GO:0033365)	11/142	0.169978	0.870666	1.42505	2.52531	EHD1;YWHAE;CYB5A;PIKFYVE;SYS1;COG7;OBSCN;ISG15;CD68;GBP1;OPTN
DNA recombination (GO:0006310)	4/39	0.171081	0.870666	1.9372	3.42037	RECQL4;SUPV3L1;RAD51B;BLM
endothelial cell migration (GO:0043542)	4/39	0.171081	0.870666	1.9372	3.42037	STAT1;PXN;ABL1;MYH9
mitochondrial electron transport, NADH to ubiquinone (GO:0006120)	4/39	0.171081	0.870666	1.9372	3.42037	NDUFA11;NDUFA1;NDUFB1;NDUFS1
regulation of heart rate by cardiac conduction (GO:0086091)	4/39	0.171081	0.870666	1.9372	3.42037	YWHAE;KCNH2;KCNE1;CACNA1D
negative regulation of nucleic acid-templated transcription (GO:1903507)	31/464	0.171746	0.870666	1.21749	2.14489	EIF4A2;L3MBTL1;LEF1;ZC3H8;ZBTB4;GLI3;MECP2;SBNO2;NKRF;SIN3A;ZSCAN10;PATZ1;TP63;SAMD11;SPEN;TCF7L2;CDKN2A;EED;PHF12;SETDB2;SOX14;NR1D1;PML;HINFP;DAP;SFRP2;YEATS2;GAS6;ZFPM2;TRIM33;EZH2
regulation of cytoskeleton organization (GO:0051493)	9/112	0.173318	0.870666	1.48244	2.59816	CAMSAP3;BST2;PAK1;ABL1;MAP6;SPATA4;TPPP;CELSR1;PTK2
double-strand break repair via homologous recombination (GO:0000724)	8/97	0.17379	0.870666	1.52476	2.6682	RAD51B;RECQL4;BLM;SFR1;MCMDC2;RPA3;ZSWIM7;SAMHD1
DNA geometric change (GO:0032392)	3/26	0.174774	0.870666	2.21036	3.85544	RECQL4;SUPV3L1;BLM
global genome nucleotide-excision repair (GO:0070911)	3/26	0.174774	0.870666	2.21036	3.85544	GTF2H2;GTF2H5;RBX1
histone methylation (GO:0016571)	3/26	0.174774	0.870666	2.21036	3.85544	NSD1;SMYD3;EZH2
negative regulation of cell development (GO:0010721)	3/26	0.174774	0.870666	2.21036	3.85544	IL6;DYNLT1;B2M
negative regulation of protein localization to membrane (GO:1905476)	3/26	0.174774	0.870666	2.21036	3.85544	KCNE1;PID1;GBP1
organelle fission (GO:0048285)	3/26	0.174774	0.870666	2.21036	3.85544	MX2;MX1;PEX11G
positive regulation of microtubule polymerization or depolymerization (GO:0031112)	3/26	0.174774	0.870666	2.21036	3.85544	PAK1;STMN2;CDK5RAP2
positive regulation of T cell mediated cytotoxicity (GO:0001916)	3/26	0.174774	0.870666	2.21036	3.85544	HLA-B;HLA-A;HLA-F
regulation of potassium ion transmembrane transporter activity (GO:1901016)	3/26	0.174774	0.870666	2.21036	3.85544	YWHAE;KCNE1;CACNA1D
negative regulation of DNA-binding transcription factor activity (GO:0043433)	11/143	0.175524	0.870666	1.41418	2.46064	TCF7L2;DAP;CDKN2A;NLRP2;KEAP1;IRAK3;TRIM37;NUPR1;RBCK1;GAS6;ZNF431
regulation of inflammatory response (GO:0050727)	15/206	0.177236	0.870666	1.33337	2.30709	IL1R1;GBA;GPR4;NR1D1;NMI;ADAMTS12;USP18;SBNO2;IL6;PROC;LPCAT3;BCL6B;GHRL;CD47;MYD88
positive regulation of cytokine production (GO:0001819)	23/335	0.178606	0.870666	1.2526	2.15769	IL1R1;DDX58;STAT3;EIF2AK2;CYBA;ISG15;HLA-A;AIF1;NFKB1;SULF2;CCDC88B;IFIH1;SLC7A5;MAVS;IL6;POLR1C;KLRF2;POLR2F;PRKD2;CCR7;LGALS9;ZBTB7B;MYD88
regulation of defense response (GO:0031347)	7/83	0.180398	0.870666	1.56205	2.67515	SBNO2;IL1R1;BCL6B;ADAMTS12;SAMHD1;USP18;MYD88
regulation of potassium ion transmembrane transport (GO:1901379)	5/54	0.181822	0.870666	1.72992	2.94904	YWHAE;KCNH2;KCNE1;KCNIP4;CACNA1D
atrial septum development (GO:0003283)	2/14	0.182024	0.870666	2.82346	4.81009	NOTCH2;MDM4
atrioventricular valve development (GO:0003171)	2/14	0.182024	0.870666	2.82346	4.81009	ACVR1;MDM4
cardiac left ventricle morphogenesis (GO:0003214)	2/14	0.182024	0.870666	2.82346	4.81009	RYR2;SFRP2
defense response to protozoan (GO:0042832)	2/14	0.182024	0.870666	2.82346	4.81009	LYST;MYD88
detection of bacterium (GO:0016045)	2/14	0.182024	0.870666	2.82346	4.81009	HLA-B;HLA-A
histone H3-K4 trimethylation (GO:0080182)	2/14	0.182024	0.870666	2.82346	4.81009	PRDM7;PRDM9
NAD biosynthesis via nicotinamide riboside salvage pathway (GO:0034356)	2/14	0.182024	0.870666	2.82346	4.81009	RNLS;PARP9
negative regulation of fibroblast growth factor receptor signaling pathway (GO:0040037)	2/14	0.182024	0.870666	2.82346	4.81009	SPRY4;SULF2
negative regulation of interleukin-12 production (GO:0032695)	2/14	0.182024	0.870666	2.82346	4.81009	IRAK3;CCR7
negative regulation of mRNA splicing, via spliceosome (GO:0048025)	2/14	0.182024	0.870666	2.82346	4.81009	RBMX;SRSF7
negative regulation of T cell mediated immunity (GO:0002710)	2/14	0.182024	0.870666	2.82346	4.81009	HLA-F;LILRB4
neuromuscular process controlling balance (GO:0050885)	2/14	0.182024	0.870666	2.82346	4.81009	NRXN1;CLRN1
positive regulation of brown fat cell differentiation (GO:0090336)	2/14	0.182024	0.870666	2.82346	4.81009	FNDC5;ZBTB7B
positive regulation of cyclase activity (GO:0031281)	2/14	0.182024	0.870666	2.82346	4.81009	GUCA1A;CACNA1D
positive regulation of leukocyte degranulation (GO:0043302)	2/14	0.182024	0.870666	2.82346	4.81009	ITGAM;HLA-F
positive regulation of type 2 immune response (GO:0002830)	2/14	0.182024	0.870666	2.82346	4.81009	IL6;RSAD2
potassium ion export across plasma membrane (GO:0097623)	2/14	0.182024	0.870666	2.82346	4.81009	KCNH2;KCNE1
protein localization to vacuole (GO:0072665)	2/14	0.182024	0.870666	2.82346	4.81009	RNF128;GBP1
protein modification by small protein conjugation or removal (GO:0070647)	2/14	0.182024	0.870666	2.82346	4.81009	UBA7;DESI1
regulation of cAMP-dependent protein kinase activity (GO:2000479)	2/14	0.182024	0.870666	2.82346	4.81009	PKIB;PRKAR1A
regulation of DNA methylation-dependent heterochromatin assembly (GO:0090308)	2/14	0.182024	0.870666	2.82346	4.81009	SETDB2;ZNF304
retinal metabolic process (GO:0042574)	2/14	0.182024	0.870666	2.82346	4.81009	RDH10;ABCA4
sodium-independent organic anion transport (GO:0043252)	2/14	0.182024	0.870666	2.82346	4.81009	SLCO1A2;SLC16A2
T-helper cell differentiation (GO:0042093)	2/14	0.182024	0.870666	2.82346	4.81009	IL6;LEF1
negative regulation of cell-substrate adhesion (GO:0010812)	4/40	0.182297	0.870666	1.88329	3.20559	CDKN2A;SPRY4;TBCD;GBP1
organic hydroxy compound transport (GO:0015850)	4/40	0.182297	0.870666	1.88329	3.20559	SLC16A1;SLCO1A2;GHRL;AKR1C4
ribosomal small subunit biogenesis (GO:0042274)	4/40	0.182297	0.870666	1.88329	3.20559	EMG1;SURF6;RPSA;ERAL1
DNA-dependent DNA replication (GO:0006261)	10/129	0.18389	0.870666	1.42576	2.41441	RECQL4;BLM;PSMA3;MCMDC2;RFC2;RPA3;DDX23;PSMF1;PSMB8;PSMB9
positive regulation of protein polymerization (GO:0032273)	6/69	0.186541	0.870666	1.61484	2.71149	PAK1;BAIAP2L1;CCR7;TPPP;LMOD2;CDK5RAP2
ubiquitin-dependent protein catabolic process (GO:0006511)	24/354	0.188331	0.870666	1.2357	2.06306	DTX3L;ZFAND2A;AMFR;RNF8;KEAP1;UBE2L6;KLHL3;UBE4B;UBE2A;PSMB8;PML;PSMB9;RBX1;PSMA3;RNF114;RNF213;IFI27;RNF128;PTTG1;RNF149;BIRC6;RBCK1;PSMF1;ANAPC1
bile acid biosynthetic process (GO:0006699)	3/27	0.189012	0.870666	2.11815	3.52872	OSBPL3;AKR1C4;CYP7B1
cytoplasmic pattern recognition receptor signaling pathway (GO:0002753)	3/27	0.189012	0.870666	2.11815	3.52872	IFIH1;DDX58;TAB3
dendritic spine organization (GO:0097061)	3/27	0.189012	0.870666	2.11815	3.52872	ITGA3;EPHB2;EPHB1
melanosome organization (GO:0032438)	3/27	0.189012	0.870666	2.11815	3.52872	PIKFYVE;ASIP;LYST
microtubule polymerization or depolymerization (GO:0031109)	3/27	0.189012	0.870666	2.11815	3.52872	STMN2;TPPP;FGF13
negative regulation of catalytic activity (GO:0043086)	3/27	0.189012	0.870666	2.11815	3.52872	PPP1R12A;IFIT1;PARP9
negative regulation of plasma membrane bounded cell projection assembly (GO:0120033)	3/27	0.189012	0.870666	2.11815	3.52872	TBC1D30;TBC1D7;EVI5L
negative regulation of protein polymerization (GO:0032272)	3/27	0.189012	0.870666	2.11815	3.52872	CLIP3;STMN2;TBCD
positive regulation of gene silencing by miRNA (GO:2000637)	3/27	0.189012	0.870666	2.11815	3.52872	IL6;STAT3;AJUBA
positive regulation of muscle cell differentiation (GO:0051149)	3/27	0.189012	0.870666	2.11815	3.52872	MYOCD;ABL1;CTNNA2
mitotic cell cycle phase transition (GO:0044772)	15/209	0.191441	0.870666	1.31254	2.16986	ACVR1;YWHAE;PPP1R12A;CDKN2A;DCTN3;HINFP;CDC25B;CEP192;PCNT;SFI1;AJUBA;OPTN;ANAPC1;CDK5RAP2;CEP78
cellular response to lectin (GO:1990858)	9/115	0.192718	0.870666	1.44025	2.37142	PSMA3;PAK1;CD209;MUC7;TAB3;PSMF1;NFKB1;PSMB8;PSMB9
stimulatory C-type lectin receptor signaling pathway (GO:0002223)	9/115	0.192718	0.870666	1.44025	2.37142	PSMA3;PAK1;CD209;MUC7;TAB3;PSMF1;NFKB1;PSMB8;PSMB9
regulation of mitochondrial membrane potential (GO:0051881)	4/41	0.193747	0.870666	1.8323	3.00717	HEBP2;PID1;ABL1;NDUFS1
regulation of protein dephosphorylation (GO:0035304)	4/41	0.193747	0.870666	1.8323	3.00717	PPP6R1;GBA;SYMPK;SPPL3
regulation of viral transcription (GO:0046782)	4/41	0.193747	0.870666	1.8323	3.00717	IFITM3;POLR2F;TRIM14;TRIM31
response to growth factor (GO:0070848)	4/41	0.193747	0.870666	1.8323	3.00717	SOX2;ACVR1;ACVR1C;TBC1D7
cellular response to oxygen-containing compound (GO:1901701)	22/323	0.194826	0.870666	1.24152	2.03069	KCNE1;PID1;NCF1;NCOA3;PXN;NR1D1;NFKB1;IPO5;CXCL10;PRDX5;SBNO2;IL6;IL36A;RRAGC;PDE3A;CARD17;PDK3;SLC38A9;CD68;LAMTOR3;MYD88;CHMP5
aerobic electron transport chain (GO:0019646)	6/70	0.195148	0.870666	1.58953	2.59728	NDUFA11;SDHAF2;NDUFA1;NDUFB1;SDHC;NDUFS1
sterol metabolic process (GO:0016125)	6/70	0.195148	0.870666	1.58953	2.59728	NSDHL;FDX1;GBA;CYP7B1;LIPA;ABCG1
cellular response to tumor necrosis factor (GO:0071356)	14/194	0.19613	0.870666	1.3201	2.15042	CCL23;PID1;CCL20;STAT1;GBA;NR1D1;ADAMTS12;PSMB8;PSMB9;PSMA3;PSMF1;TDGF1;GBP1;GBP3
chemokine-mediated signaling pathway (GO:0070098)	5/56	0.201391	0.870666	1.6619	2.66321	CXCL10;CCL23;CCL20;WNK1;ACKR3
positive regulation of interleukin-1 beta production (GO:0032731)	5/56	0.201391	0.870666	1.6619	2.66321	IL6;STAT3;NLRP2;LGALS9;MYD88
acetyl-CoA metabolic process (GO:0006084)	2/15	0.202693	0.870666	2.60613	4.15955	TDO2;ACACA
androgen receptor signaling pathway (GO:0030521)	2/15	0.202693	0.870666	2.60613	4.15955	ZMIZ1;ARID1A
ganglioside biosynthetic process (GO:0001574)	2/15	0.202693	0.870666	2.60613	4.15955	ST8SIA6;ST6GALNAC3
intracellular cholesterol transport (GO:0032367)	2/15	0.202693	0.870666	2.60613	4.15955	ABCG1;LRP6
mitochondrial RNA metabolic process (GO:0000959)	2/15	0.202693	0.870666	2.60613	4.15955	PNPT1;TFAM
myoblast differentiation (GO:0045445)	2/15	0.202693	0.870666	2.60613	4.15955	TCF7L2;HINFP
negative regulation of blood pressure (GO:0045776)	2/15	0.202693	0.870666	2.60613	4.15955	RNLS;GPR37L1
negative regulation of leukocyte mediated cytotoxicity (GO:0001911)	2/15	0.202693	0.870666	2.60613	4.15955	LGALS9;HLA-F
negative regulation of mRNA processing (GO:0050686)	2/15	0.202693	0.870666	2.60613	4.15955	RBMX;SRSF7
negative regulation of ubiquitin-protein transferase activity (GO:0051444)	2/15	0.202693	0.870666	2.60613	4.15955	DTX3L;ABL1
positive regulation of acute inflammatory response (GO:0002675)	2/15	0.202693	0.870666	2.60613	4.15955	IL6;C2CD4B
positive regulation of chromatin organization (GO:1905269)	2/15	0.202693	0.870666	2.60613	4.15955	SIN3A;TERF2IP
positive regulation of lyase activity (GO:0051349)	2/15	0.202693	0.870666	2.60613	4.15955	GUCA1A;CACNA1D
positive regulation of natural killer cell activation (GO:0032816)	2/15	0.202693	0.870666	2.60613	4.15955	HLA-F;GAS6
positive regulation of secretion (GO:0051047)	2/15	0.202693	0.870666	2.60613	4.15955	SCIN;SCT
regulation of microglial cell activation (GO:1903978)	2/15	0.202693	0.870666	2.60613	4.15955	IL6;NR1D1
regulation of secretion (GO:0051046)	2/15	0.202693	0.870666	2.60613	4.15955	SCIN;OAS2
regulation of T cell chemotaxis (GO:0010819)	2/15	0.202693	0.870666	2.60613	4.15955	CXCL10;WNK1
response to muscle stretch (GO:0035994)	2/15	0.202693	0.870666	2.60613	4.15955	RYR2;PTK2
steroid hormone mediated signaling pathway (GO:0043401)	2/15	0.202693	0.870666	2.60613	4.15955	RHOXF1;ABHD2
amide transport (GO:0042886)	3/28	0.203531	0.870666	2.03332	3.23691	TAP2;TAP1;SLC38A5
keratan sulfate biosynthetic process (GO:0018146)	3/28	0.203531	0.870666	2.03332	3.23691	B4GALT1;SLC35D2;CHST1
neutral amino acid transport (GO:0015804)	3/28	0.203531	0.870666	2.03332	3.23691	SLC7A5;SLC43A2;SLC38A5
phagosome acidification (GO:0090383)	3/28	0.203531	0.870666	2.03332	3.23691	ATP6V1G3;ATP6V0D2;ATP6V0A1
positive regulation of microtubule polymerization (GO:0031116)	3/28	0.203531	0.870666	2.03332	3.23691	MECP2;PAK1;CDK5RAP2
positive regulation of protein import into nucleus (GO:0042307)	3/28	0.203531	0.870666	2.03332	3.23691	MAVS;UBR5;IPO5
protein depolymerization (GO:0051261)	3/28	0.203531	0.870666	2.03332	3.23691	WDR1;STMN2;MICAL2
regulation of extrinsic apoptotic signaling pathway in absence of ligand (GO:2001239)	3/28	0.203531	0.870666	2.03332	3.23691	EYA1;EYA2;IFI6
regulation of microtubule polymerization or depolymerization (GO:0031110)	3/28	0.203531	0.870666	2.03332	3.23691	CAMSAP3;STMN2;ABL1
sarcomere organization (GO:0045214)	3/28	0.203531	0.870666	2.03332	3.23691	OBSCN;WDR1;LMOD2
glucose homeostasis (GO:0042593)	7/86	0.203721	0.870666	1.50249	2.39047	TCF7L2;CRTC2;IL6;OAS1;STAT3;LRRC8A;NR1D1
cholesterol homeostasis (GO:0042632)	6/71	0.203901	0.870666	1.56499	2.48852	EHD1;ACSM3;TMEM97;NR1D1;CYP7B1;ABCG1
Fc-gamma receptor signaling pathway involved in phagocytosis (GO:0038096)	6/71	0.203901	0.870666	1.56499	2.48852	PAK1;ARPC3;WIPF2;WIPF3;ABL1;PTK2
mitochondrial ATP synthesis coupled electron transport (GO:0042775)	6/71	0.203901	0.870666	1.56499	2.48852	NDUFA11;SDHAF2;NDUFA1;NDUFB1;SDHC;NDUFS1
myeloid leukocyte differentiation (GO:0002573)	6/71	0.203901	0.870666	1.56499	2.48852	SBNO2;LEF1;MYH9;CCR7;LGALS9;PML
regulation of cytosolic calcium ion concentration (GO:0051480)	11/148	0.204495	0.870666	1.3622	2.1621	YWHAE;CALB2;RYR2;CALB1;ABL1;ACKR4;ACKR3;CCR7;GHRL;FFAR1;SPPL3
ceramide biosynthetic process (GO:0046513)	4/42	0.205413	0.870666	1.78398	2.82357	CERS4;GBA;ST8SIA6;ST6GALNAC3
nucleic acid-templated transcription (GO:0097659)	4/42	0.205413	0.870666	1.78398	2.82357	RRAGC;SCX;POLR2F;HOXD3
positive regulation of epithelial to mesenchymal transition (GO:0010718)	4/42	0.205413	0.870666	1.78398	2.82357	TCF7L2;IL6;LEF1;EZH2
regulation of double-strand break repair (GO:2000779)	4/42	0.205413	0.870666	1.78398	2.82357	UBR5;SPIRE2;TERF2IP;PML
translesion synthesis (GO:0019985)	4/42	0.205413	0.870666	1.78398	2.82357	RFC2;RPA3;UBE2L6;ISG15
double-strand break repair (GO:0006302)	12/164	0.205702	0.870666	1.33953	2.11824	RAD51B;RECQL4;BLM;SFR1;DTX3L;EYA1;TDP2;RPA3;RNF8;ZSWIM7;PARP9;SAMHD1
RNA metabolic process (GO:0016070)	10/133	0.208851	0.870666	1.3791	2.15985	SUPV3L1;RNASEH2B;PNPT1;TP53RK;PCBP3;PABPC3;POLR2F;ADAR;NOL9;RBMX
carboxylic acid transport (GO:0046942)	5/57	0.211432	0.870666	1.62986	2.53255	SLC7A5;SLC13A3;SLC16A1;SLC16A2;SLC38A5
negative regulation of cell cycle G2/M phase transition (GO:1902750)	5/57	0.211432	0.870666	1.62986	2.53255	PSMA3;PSMF1;PSMB8;RBX1;PSMB9
positive regulation of cell junction assembly (GO:1901890)	5/57	0.211432	0.870666	1.62986	2.53255	NRXN1;ABL1;GHRL;EPHB2;EPHB1
positive regulation of gene expression, epigenetic (GO:0045815)	5/57	0.211432	0.870666	1.62986	2.53255	TBP;ZMIZ1;POLR1C;POLR2F;ARID1A
positive regulation of interferon-gamma production (GO:0032729)	5/57	0.211432	0.870666	1.62986	2.53255	SLC7A5;IL1R1;ISG15;LGALS9;HLA-A
renal system development (GO:0072001)	5/57	0.211432	0.870666	1.62986	2.53255	MYOCD;IFT88;MME;STAT1;SULF2
negative regulation of canonical Wnt signaling pathway (GO:0090090)	12/165	0.211435	0.870666	1.3307	2.0677	SOX2;TCF7L2;PSMA3;SFRP2;SDHAF2;AMFR;PSMF1;GLI3;PSMB8;RBX1;LRP6;PSMB9
sodium ion transmembrane transport (GO:0035725)	7/87	0.211742	0.870666	1.48363	2.30318	SLC24A1;SCN11A;SCN9A;ATP12A;KCNK1;ASIC3;SCN1A
Fc-gamma receptor signaling pathway (GO:0038094)	6/72	0.212792	0.870666	1.5412	2.38491	PAK1;ARPC3;WIPF2;WIPF3;ABL1;PTK2
negative regulation of epithelial cell proliferation (GO:0050680)	6/72	0.212792	0.870666	1.5412	2.38491	SOX2;SFRP2;STAT1;GHRL;NUPR1;B2M
sterol homeostasis (GO:0055092)	6/72	0.212792	0.870666	1.5412	2.38491	EHD1;ACSM3;TMEM97;NR1D1;CYP7B1;ABCG1
negative regulation of response to external stimulus (GO:0032102)	9/118	0.213	0.870666	1.40039	2.16565	PROC;LPCAT3;GBA;TRAFD1;IRAK3;GHRL;NR1D1;NMI;CTNNA2
regulation of cellular response to stress (GO:0080135)	9/118	0.213	0.870666	1.40039	2.16565	YWHAE;PNPT1;AMFR;RPA3;ABL1;NUP88;NUPR1;AJUBA;USP19
regulation of protein binding (GO:0043393)	9/118	0.213	0.870666	1.40039	2.16565	TCF7L2;DTX3L;AMFR;SYMPK;IFIT1;B2M;MARK3;SPPL3;IFIT2
positive regulation of nucleic acid-templated transcription (GO:1903508)	33/511	0.214945	0.870666	1.17332	1.80383	FOXC2;BLM;NCF1;LEF1;SCX;ELK1;GLI3;LRP6;SOX2;LYL1;SFR1;ZMIZ1;NSD1;HIVEP3;FAM170A;TP63;CDK5RAP2;KCNH2;ACVR1;MYOCD;DTX3L;STAT1;STAT3;ESRRB;NR1D1;PARP9;ARID1A;NFKB1;PML;HINFP;IL6;TFAM;SKAP1
DNA synthesis involved in DNA repair (GO:0000731)	4/43	0.217277	0.870666	1.73815	2.65343	RFC2;RPA3;UBE2L6;ISG15
positive regulation of leukocyte mediated cytotoxicity (GO:0001912)	4/43	0.217277	0.870666	1.73815	2.65343	ITGAM;HLA-B;HLA-A;HLA-F
positive regulation of peptide hormone secretion (GO:0090277)	4/43	0.217277	0.870666	1.73815	2.65343	TCF7L2;SCT;LRRC8A;GHRL
regulation of cytokine production involved in inflammatory response (GO:1900015)	4/43	0.217277	0.870666	1.73815	2.65343	IL6;STAT3;LILRB4;MYD88
glial cell differentiation (GO:0010001)	3/29	0.218296	0.870666	1.95501	2.97533	SOX2;STAT3;TPPP
MyD88-dependent toll-like receptor signaling pathway (GO:0002755)	3/29	0.218296	0.870666	1.95501	2.97533	TAB3;IRAK3;MYD88
negative regulation of interferon-gamma production (GO:0032689)	3/29	0.218296	0.870666	1.95501	2.97533	LGALS9;GAS6;LILRB4
negative regulation of transferase activity (GO:0051348)	3/29	0.218296	0.870666	1.95501	2.97533	EIF4A2;DTX3L;ABL1
positive regulation of dephosphorylation (GO:0035306)	3/29	0.218296	0.870666	1.95501	2.97533	GBA;SYMPK;SPPL3
regulation of T cell mediated cytotoxicity (GO:0001914)	3/29	0.218296	0.870666	1.95501	2.97533	HLA-B;HLA-A;HLA-F
metal ion transport (GO:0030001)	7/88	0.219876	0.870666	1.46524	2.21938	RYR2;SLC24A1;CACNG7;NIPAL1;NIPA1;CACNA1D;CNNM4
innate immune response activating cell surface receptor signaling pathway (GO:0002220)	9/119	0.219943	0.870666	1.38758	2.10134	PSMA3;PAK1;CD209;MUC7;TAB3;PSMF1;NFKB1;PSMB8;PSMB9
fat cell differentiation (GO:0045444)	5/58	0.22163	0.870666	1.59902	2.40932	CLIP3;TCF7L2;PID1;STEAP4;PSMB8
membrane lipid biosynthetic process (GO:0046467)	5/58	0.22163	0.870666	1.59902	2.40932	CERS4;ACER3;PRKD2;ST8SIA6;ELOVL7
mitochondrial respiratory chain complex I assembly (GO:0032981)	5/58	0.22163	0.870666	1.59902	2.40932	NDUFA11;NDUFAF5;NDUFA1;NDUFB1;NDUFS1
NADH dehydrogenase complex assembly (GO:0010257)	5/58	0.22163	0.870666	1.59902	2.40932	NDUFA11;NDUFAF5;NDUFA1;NDUFB1;NDUFS1
regulation of phagocytosis (GO:0050764)	5/58	0.22163	0.870666	1.59902	2.40932	PLSCR1;CYBA;CD47;GAS6;IL2RG
B cell activation involved in immune response (GO:0002312)	2/16	0.223604	0.870666	2.41985	3.62464	IFNB1;RNF8
body fluid secretion (GO:0007589)	2/16	0.223604	0.870666	2.41985	3.62464	OXTR;ZBTB7B
dendritic spine morphogenesis (GO:0060997)	2/16	0.223604	0.870666	2.41985	3.62464	EPHB2;EPHB1
glycosphingolipid biosynthetic process (GO:0006688)	2/16	0.223604	0.870666	2.41985	3.62464	ST8SIA6;ST6GALNAC3
Golgi to endosome transport (GO:0006895)	2/16	0.223604	0.870666	2.41985	3.62464	SYS1;VPS13C
killing by host of symbiont cells (GO:0051873)	2/16	0.223604	0.870666	2.41985	3.62464	DCD;APOL1
membrane repolarization (GO:0086009)	2/16	0.223604	0.870666	2.41985	3.62464	KCNH2;KCNE1
mRNA cis splicing, via spliceosome (GO:0045292)	2/16	0.223604	0.870666	2.41985	3.62464	WBP4;DDX23
negative regulation of anoikis (GO:2000811)	2/16	0.223604	0.870666	2.41985	3.62464	ZNF304;PTK2
nucleotide catabolic process (GO:0009166)	2/16	0.223604	0.870666	2.41985	3.62464	NT5E;SAMHD1
positive regulation of alpha-beta T cell proliferation (GO:0046641)	2/16	0.223604	0.870666	2.41985	3.62464	HLA-A;LGALS9
positive regulation of double-strand break repair via nonhomologous end joining (GO:2001034)	2/16	0.223604	0.870666	2.41985	3.62464	DTX3L;PARP9
positive regulation of myeloid leukocyte cytokine production involved in immune response (GO:0061081)	2/16	0.223604	0.870666	2.41985	3.62464	MAVS;DDX58
positive regulation of syncytium formation by plasma membrane fusion (GO:0060143)	2/16	0.223604	0.870666	2.41985	3.62464	CD53;EHD1
regulation of cholesterol storage (GO:0010885)	2/16	0.223604	0.870666	2.41985	3.62464	EHD1;ABCG1
regulation of interleukin-1 production (GO:0032652)	2/16	0.223604	0.870666	2.41985	3.62464	CCR7;GAS6
regulation of interleukin-13 production (GO:0032656)	2/16	0.223604	0.870666	2.41985	3.62464	LEF1;LGALS9
regulation of intrinsic apoptotic signaling pathway in response to DNA damage (GO:1902229)	2/16	0.223604	0.870666	2.41985	3.62464	SFRP2;ACKR3
regulation of leukocyte activation (GO:0002694)	2/16	0.223604	0.870666	2.41985	3.62464	PLSCR1;LILRB4
regulation of mitotic sister chromatid separation (GO:0010965)	2/16	0.223604	0.870666	2.41985	3.62464	PTTG1;ANAPC1
regulation of oxidative phosphorylation (GO:0002082)	2/16	0.223604	0.870666	2.41985	3.62464	UQCC2;NUPR1
T cell mediated immunity (GO:0002456)	2/16	0.223604	0.870666	2.41985	3.62464	HLA-A;GNL1
regulation of insulin secretion (GO:0050796)	8/104	0.224299	0.870666	1.41306	2.1122	TCF7L2;IL6;UQCC2;CACNA1D;LRRC8A;GHRL;NR1D1;FFAR1
regulation of cysteine-type endopeptidase activity involved in apoptotic process (GO:0043281)	7/89	0.22812	0.870666	1.44729	2.13893	YWHAE;SOX2;ACVR1C;IFI6;NLRP2;GAS6;CTSD
intracellular steroid hormone receptor signaling pathway (GO:0030518)	4/44	0.229319	0.870666	1.6946	2.49554	RHOXF1;ZMIZ1;UBR5;ARID1A
mRNA catabolic process (GO:0006402)	4/44	0.229319	0.870666	1.6946	2.49554	SUPV3L1;PNPT1;MRTO4;DCP2
neurogenesis (GO:0022008)	4/44	0.229319	0.870666	1.6946	2.49554	GCM2;EPHB1;CLN5;CDK5RAP2
positive regulation of osteoblast differentiation (GO:0045669)	4/44	0.229319	0.870666	1.6946	2.49554	ACVR1;IFITM1;IL6;TP63
positive regulation of stress fiber assembly (GO:0051496)	4/44	0.229319	0.870666	1.6946	2.49554	PAK1;PXN;ABL1;CD47
Fc receptor mediated stimulatory signaling pathway (GO:0002431)	6/74	0.230962	0.870666	1.49571	2.19196	PAK1;ARPC3;WIPF2;WIPF3;ABL1;PTK2
proteolysis involved in cellular protein catabolic process (GO:0051603)	6/74	0.230962	0.870666	1.49571	2.19196	CLPP;NGLY1;ISG15;NR1D1;ADAMTS12;RSPRY1
regulation of stress fiber assembly (GO:0051492)	6/74	0.230962	0.870666	1.49571	2.19196	PAK1;PXN;ASAP3;ABL1;ARHGAP28;CD47
sphingolipid biosynthetic process (GO:0030148)	6/74	0.230962	0.870666	1.49571	2.19196	CERS4;GBA;ACER3;PRKD2;ELOVL7;ABCA8
mitochondrial translation (GO:0032543)	8/105	0.231921	0.870666	1.39841	2.04358	MRPL2;MRPL1;MRPS36;MRPL27;MRPL39;MRPL36;ERAL1;MRPL13
negative regulation of autophagy (GO:0010507)	5/59	0.231972	0.870666	1.56932	2.293	DAP;DAPL1;STAT3;TAB3;NUPR1
phospholipid transport (GO:0015914)	5/59	0.231972	0.870666	1.56932	2.293	ATP10D;ABCA4;ATP11A;ABCG1;PRELID3B
histone H3-K4 methylation (GO:0051568)	3/30	0.233271	0.870666	1.8825	2.74008	PRDM7;PRDM9;DYDC2
maturation of SSU-rRNA from tricistronic rRNA transcript (SSU-rRNA, 5.8S rRNA, LSU-rRNA) (GO:0000462)	3/30	0.233271	0.870666	1.8825	2.74008	UTP6;NGDN;TSR2
positive regulation of protein import (GO:1904591)	3/30	0.233271	0.870666	1.8825	2.74008	MAVS;UBR5;IPO5
mitochondrial respiratory chain complex assembly (GO:0033108)	7/90	0.236467	0.870666	1.42978	2.06167	NDUFA11;SDHAF2;UQCC2;NDUFAF5;NDUFA1;NDUFB1;NDUFS1
sodium ion transport (GO:0006814)	7/90	0.236467	0.870666	1.42978	2.06167	SLC24A1;SCN11A;SCN9A;KCNK1;FGF13;ASIC3;SCN1A
cellular protein metabolic process (GO:0044267)	27/417	0.238039	0.870666	1.17572	1.68753	ITIH2;UBA7;MRPS36;MRPL36;DENND3;UBE2L6;MSLN;MRPL13;SPPL3;PHEX;CLN5;C4A;ABL1;APOL1;SLC34A2;SFTPC;MRPL27;SHISA5;RPSA;PGA5;IL6;PROC;MMP15;RAB12;FDX1;MSRB2;GAS6
integrin-mediated signaling pathway (GO:0007229)	6/75	0.240225	0.870666	1.47395	2.10212	ABL1;MYH9;ZNF304;ISG15;CD47;PTK2
regulation of transcription from RNA polymerase II promoter in response to hypoxia (GO:0061418)	6/75	0.240225	0.870666	1.47395	2.10212	PSMA3;EGLN3;PSMF1;PSMB8;RBX1;PSMB9
regulation of mRNA catabolic process (GO:0061013)	9/122	0.241275	0.870666	1.35053	1.92021	PSMA3;PNPT1;SAMD4A;PSMF1;GTPBP1;ZC3H14;DCP2;PSMB8;PSMB9
amino acid transmembrane transport (GO:0003333)	4/45	0.241522	0.870666	1.65318	2.34883	SLC7A5;SLC38A9;SLC16A2;SLC38A5
positive regulation of RNA metabolic process (GO:0051254)	4/45	0.241522	0.870666	1.65318	2.34883	SUPV3L1;IL6;PNPT1;NFKB1
cellular protein catabolic process (GO:0044257)	5/60	0.242448	0.870666	1.54071	2.18313	CLPP;RAB12;DENND3;ADAMTS12;RSPRY1
cellular response to chemokine (GO:1990869)	5/60	0.242448	0.870666	1.54071	2.18313	CXCL10;CCL23;CCL20;WNK1;ACKR3
Notch signaling pathway (GO:0007219)	5/60	0.242448	0.870666	1.54071	2.18313	NOTCH2;DTX3L;STAT1;WWC1;HOXD3
cell surface receptor signaling pathway involved in heart development (GO:0061311)	2/17	0.244666	0.870666	2.25841	3.17952	ACVR1;NOTCH2
detection of visible light (GO:0009584)	2/17	0.244666	0.870666	2.25841	3.17952	GNAT2;ABCA4
diol biosynthetic process (GO:0034312)	2/17	0.244666	0.870666	2.25841	3.17952	GBA;ACER3
embryo development ending in birth or egg hatching (GO:0009792)	2/17	0.244666	0.870666	2.25841	3.17952	CAMSAP3;TDGF1
establishment of protein localization to endoplasmic reticulum (GO:0072599)	2/17	0.244666	0.870666	2.25841	3.17952	RYR2;ZFAND2A
mesenchyme morphogenesis (GO:0072132)	2/17	0.244666	0.870666	2.25841	3.17952	ACVR1;MDM4
midbody abscission (GO:0061952)	2/17	0.244666	0.870666	2.25841	3.17952	CEP55;CHMP5
negative regulation of ATP metabolic process (GO:1903579)	2/17	0.244666	0.870666	2.25841	3.17952	PID1;NUPR1
negative regulation of peptidyl-threonine phosphorylation (GO:0010801)	2/17	0.244666	0.870666	2.25841	3.17952	SPRED3;PPEF2
negative regulation of phagocytosis (GO:0050765)	2/17	0.244666	0.870666	2.25841	3.17952	PLSCR1;CD47
positive regulation of transcription of Notch receptor target (GO:0007221)	2/17	0.244666	0.870666	2.25841	3.17952	STAT1;WWC1
regulation of Arp2/3 complex-mediated actin nucleation (GO:0034315)	2/17	0.244666	0.870666	2.25841	3.17952	CTNNA2;WASF3
regulation of cholesterol biosynthetic process (GO:0045540)	2/17	0.244666	0.870666	2.25841	3.17952	LPCAT3;ABCG1
regulation of establishment of endothelial barrier (GO:1903140)	2/17	0.244666	0.870666	2.25841	3.17952	PPP1R12A;PROC
regulation of Golgi organization (GO:1903358)	2/17	0.244666	0.870666	2.25841	3.17952	CAMSAP3;PDE4DIP
regulation of NLRP3 inflammasome complex assembly (GO:1900225)	2/17	0.244666	0.870666	2.25841	3.17952	EIF2AK2;MYD88
response to purine-containing compound (GO:0014074)	2/17	0.244666	0.870666	2.25841	3.17952	RYR2;STAT1
ribosomal small subunit assembly (GO:0000028)	2/17	0.244666	0.870666	2.25841	3.17952	RPSA;ERAL1
ruffle organization (GO:0031529)	2/17	0.244666	0.870666	2.25841	3.17952	CCR7;AIF1
positive regulation of supramolecular fiber organization (GO:1902905)	7/91	0.244912	0.870666	1.41268	1.98744	PAK1;BAIAP2L1;WDR1;STMN2;CCR7;LMOD2;CDK5RAP2
toll-like receptor signaling pathway (GO:0002224)	7/91	0.244912	0.870666	1.41268	1.98744	ITGAM;OAS1;TAB3;IRAK3;LGALS9;NMI;MYD88
cellular nitrogen compound biosynthetic process (GO:0044271)	3/31	0.248421	0.870666	1.81517	2.52786	MTARC2;GBA;ACER3
negative regulation of peptidyl-tyrosine phosphorylation (GO:0050732)	3/31	0.248421	0.870666	1.81517	2.52786	SFRP2;PARP14;LILRB4
negative regulation of response to biotic stimulus (GO:0002832)	3/31	0.248421	0.870666	1.81517	2.52786	TRAFD1;IRAK3;NMI
positive regulation of proteolysis involved in cellular protein catabolic process (GO:1903052)	3/31	0.248421	0.870666	1.81517	2.52786	GBA;NUPR1;PTK2
receptor signaling pathway via JAK-STAT (GO:0007259)	3/31	0.248421	0.870666	1.81517	2.52786	STAT1;STAT3;NMI
regulation of cellular senescence (GO:2000772)	3/31	0.248421	0.870666	1.81517	2.52786	PNPT1;CDKN2A;B2M
activation of protein kinase C activity (GO:1990051)	1/5	0.249575	0.870666	4.23318	5.87564	ABL1
aggresome assembly (GO:0070842)	1/5	0.249575	0.870666	4.23318	5.87564	TRIM37
apoptotic chromosome condensation (GO:0030263)	1/5	0.249575	0.870666	4.23318	5.87564	ACIN1
axon choice point recognition (GO:0016198)	1/5	0.249575	0.870666	4.23318	5.87564	GAP43
BMP signaling pathway involved in heart development (GO:0061312)	1/5	0.249575	0.870666	4.23318	5.87564	ACVR1
cardiac cell fate commitment (GO:0060911)	1/5	0.249575	0.870666	4.23318	5.87564	ACVR1
CD4-positive, alpha-beta T cell activation (GO:0035710)	1/5	0.249575	0.870666	4.23318	5.87564	RSAD2
cellular response to cGMP (GO:0071321)	1/5	0.249575	0.870666	4.23318	5.87564	PDE3A
cellular response to vitamin (GO:0071295)	1/5	0.249575	0.870666	4.23318	5.87564	GAS6
cerebral cortex neuron differentiation (GO:0021895)	1/5	0.249575	0.870666	4.23318	5.87564	SIN3A
chromatin maintenance (GO:0070827)	1/5	0.249575	0.870666	4.23318	5.87564	SUPV3L1
copper ion import (GO:0015677)	1/5	0.249575	0.870666	4.23318	5.87564	STEAP4
cyclic-GMP-AMP transmembrane import across plasma membrane (GO:0140361)	1/5	0.249575	0.870666	4.23318	5.87564	LRRC8A
deoxyribonucleotide metabolic process (GO:0009262)	1/5	0.249575	0.870666	4.23318	5.87564	SAMHD1
disaccharide biosynthetic process (GO:0046351)	1/5	0.249575	0.870666	4.23318	5.87564	B4GALT1
endodermal cell fate specification (GO:0001714)	1/5	0.249575	0.870666	4.23318	5.87564	SOX2
endothelial cell apoptotic process (GO:0072577)	1/5	0.249575	0.870666	4.23318	5.87564	COL4A3
establishment of T cell polarity (GO:0001768)	1/5	0.249575	0.870666	4.23318	5.87564	CCR7
fructose transmembrane transport (GO:0015755)	1/5	0.249575	0.870666	4.23318	5.87564	SLC2A6
gastro-intestinal system smooth muscle contraction (GO:0014831)	1/5	0.249575	0.870666	4.23318	5.87564	SULF2
glial cell-derived neurotrophic factor receptor signaling pathway (GO:0035860)	1/5	0.249575	0.870666	4.23318	5.87564	SULF2
glucosylceramide metabolic process (GO:0006678)	1/5	0.249575	0.870666	4.23318	5.87564	GBA
glutathione transport (GO:0034635)	1/5	0.249575	0.870666	4.23318	5.87564	SLC13A3
hematopoietic stem cell migration (GO:0035701)	1/5	0.249575	0.870666	4.23318	5.87564	GAS6
immature B cell differentiation (GO:0002327)	1/5	0.249575	0.870666	4.23318	5.87564	LRRC8A
late endosome to lysosome transport (GO:1902774)	1/5	0.249575	0.870666	4.23318	5.87564	VPS39
left/right axis specification (GO:0070986)	1/5	0.249575	0.870666	4.23318	5.87564	SETDB2
leukotriene B4 metabolic process (GO:0036102)	1/5	0.249575	0.870666	4.23318	5.87564	CYP4F11
mammary gland duct morphogenesis (GO:0060603)	1/5	0.249575	0.870666	4.23318	5.87564	LRP6
membrane depolarization during SA node cell action potential (GO:0086046)	1/5	0.249575	0.870666	4.23318	5.87564	CACNA1D
menaquinone metabolic process (GO:0009233)	1/5	0.249575	0.870666	4.23318	5.87564	CYP4F11
metanephric mesenchymal cell differentiation (GO:0072162)	1/5	0.249575	0.870666	4.23318	5.87564	STAT1
monocyte extravasation (GO:0035696)	1/5	0.249575	0.870666	4.23318	5.87564	CD47
negative regulation of anion transmembrane transport (GO:1903960)	1/5	0.249575	0.870666	4.23318	5.87564	SLC43A2
negative regulation of collateral sprouting (GO:0048671)	1/5	0.249575	0.870666	4.23318	5.87564	FGF13
negative regulation of interleukin-13 production (GO:0032696)	1/5	0.249575	0.870666	4.23318	5.87564	LEF1
negative regulation of macrophage cytokine production (GO:0010936)	1/5	0.249575	0.870666	4.23318	5.87564	IRAK3
negative regulation of mast cell activation involved in immune response (GO:0033007)	1/5	0.249575	0.870666	4.23318	5.87564	LGALS9
negative regulation of organ growth (GO:0046621)	1/5	0.249575	0.870666	4.23318	5.87564	WWC1
negative regulation of smooth muscle cell apoptotic process (GO:0034392)	1/5	0.249575	0.870666	4.23318	5.87564	LRP6
negative regulation of tubulin deacetylation (GO:1904428)	1/5	0.249575	0.870666	4.23318	5.87564	TPPP
negative regulation of vascular endothelial cell proliferation (GO:1905563)	1/5	0.249575	0.870666	4.23318	5.87564	COL4A3
negative regulation of vitamin D biosynthetic process (GO:0010957)	1/5	0.249575	0.870666	4.23318	5.87564	NFKB1
p38MAPK cascade (GO:0038066)	1/5	0.249575	0.870666	4.23318	5.87564	LGALS9
PML body organization (GO:0030578)	1/5	0.249575	0.870666	4.23318	5.87564	PML
polyphosphate catabolic process (GO:0006798)	1/5	0.249575	0.870666	4.23318	5.87564	ATCAY
positive regulation of action potential (GO:0045760)	1/5	0.249575	0.870666	4.23318	5.87564	GBA
positive regulation of CD4-positive, alpha-beta T cell proliferation (GO:2000563)	1/5	0.249575	0.870666	4.23318	5.87564	LGALS9
positive regulation of CD4-positive, CD25-positive, alpha-beta regulatory T cell differentiation (GO:0032831)	1/5	0.249575	0.870666	4.23318	5.87564	LGALS9
positive regulation of CD8-positive, alpha-beta T cell differentiation (GO:0043378)	1/5	0.249575	0.870666	4.23318	5.87564	LILRB4
positive regulation of dendritic cell differentiation (GO:2001200)	1/5	0.249575	0.870666	4.23318	5.87564	LGALS9
positive regulation of DNA topoisomerase (ATP-hydrolyzing) activity (GO:2000373)	1/5	0.249575	0.870666	4.23318	5.87564	PLSCR1
positive regulation of endothelial cell chemotaxis by VEGF-activated vascular endothelial growth factor receptor signaling pathway (GO:0038033)	1/5	0.249575	0.870666	4.23318	5.87564	PRKD2
positive regulation of epithelial to mesenchymal transition involved in endocardial cushion formation (GO:1905007)	1/5	0.249575	0.870666	4.23318	5.87564	ACVR1
positive regulation of fertilization (GO:1905516)	1/5	0.249575	0.870666	4.23318	5.87564	PRDM9
positive regulation of fibroblast growth factor receptor signaling pathway (GO:0045743)	1/5	0.249575	0.870666	4.23318	5.87564	PRKD2
positive regulation of gamma-delta T cell activation (GO:0046645)	1/5	0.249575	0.870666	4.23318	5.87564	LEF1
positive regulation of glial cell proliferation (GO:0060252)	1/5	0.249575	0.870666	4.23318	5.87564	IL6
positive regulation of histone H3-K27 methylation (GO:0061087)	1/5	0.249575	0.870666	4.23318	5.87564	ZNF304
positive regulation of macrophage proliferation (GO:0120041)	1/5	0.249575	0.870666	4.23318	5.87564	PTK2
positive regulation of membrane permeability (GO:1905710)	1/5	0.249575	0.870666	4.23318	5.87564	HEBP2
positive regulation of metallopeptidase activity (GO:1905050)	1/5	0.249575	0.870666	4.23318	5.87564	STAT3
positive regulation of necrotic cell death (GO:0010940)	1/5	0.249575	0.870666	4.23318	5.87564	HEBP2
positive regulation of protein catabolic process in the vacuole (GO:1904352)	1/5	0.249575	0.870666	4.23318	5.87564	RNF128
positive regulation of smooth muscle cell differentiation (GO:0051152)	1/5	0.249575	0.870666	4.23318	5.87564	MYOCD
positive regulation of T-helper 1 cell cytokine production (GO:2000556)	1/5	0.249575	0.870666	4.23318	5.87564	IL1R1
positive regulation of the force of heart contraction (GO:0098735)	1/5	0.249575	0.870666	4.23318	5.87564	RYR2
positive regulation of toll-like receptor 9 signaling pathway (GO:0034165)	1/5	0.249575	0.870666	4.23318	5.87564	RSAD2
positive regulation of transcription from RNA polymerase II promoter involved in heart development (GO:1901228)	1/5	0.249575	0.870666	4.23318	5.87564	MYOCD
positive regulation of vascular associated smooth muscle cell apoptotic process (GO:1905461)	1/5	0.249575	0.870666	4.23318	5.87564	MFN2
postsynaptic density protein 95 clustering (GO:0097119)	1/5	0.249575	0.870666	4.23318	5.87564	NRXN1
protein de-ADP-ribosylation (GO:0051725)	1/5	0.249575	0.870666	4.23318	5.87564	MACROD1
protein retention in Golgi apparatus (GO:0045053)	1/5	0.249575	0.870666	4.23318	5.87564	VPS13C
protein side chain deglutamylation (GO:0035610)	1/5	0.249575	0.870666	4.23318	5.87564	AGBL3
pyrimidine deoxyribonucleotide biosynthetic process (GO:0009221)	1/5	0.249575	0.870666	4.23318	5.87564	CMPK2
quinone catabolic process (GO:1901662)	1/5	0.249575	0.870666	4.23318	5.87564	CYP4F11
R-loop disassembly (GO:0062176)	1/5	0.249575	0.870666	4.23318	5.87564	DDX23
receptor transactivation (GO:0035624)	1/5	0.249575	0.870666	4.23318	5.87564	NCOA3
receptor-mediated virion attachment to host cell (GO:0046813)	1/5	0.249575	0.870666	4.23318	5.87564	GAS6
regulation of cellular response to vascular endothelial growth factor stimulus (GO:1902547)	1/5	0.249575	0.870666	4.23318	5.87564	ADAMTS12
regulation of chloride transport (GO:2001225)	1/5	0.249575	0.870666	4.23318	5.87564	GABRE
regulation of chromosome separation (GO:1905818)	1/5	0.249575	0.870666	4.23318	5.87564	PLSCR1
regulation of circadian sleep/wake cycle (GO:0042749)	1/5	0.249575	0.870666	4.23318	5.87564	NR1D1
regulation of DNA topoisomerase (ATP-hydrolyzing) activity (GO:2000371)	1/5	0.249575	0.870666	4.23318	5.87564	PLSCR1
regulation of Fc-gamma receptor signaling pathway involved in phagocytosis (GO:1905449)	1/5	0.249575	0.870666	4.23318	5.87564	CD47
regulation of growth hormone receptor signaling pathway (GO:0060398)	1/5	0.249575	0.870666	4.23318	5.87564	GHRL
regulation of growth rate (GO:0040009)	1/5	0.249575	0.870666	4.23318	5.87564	NOTCH2
regulation of guanylate cyclase activity (GO:0031282)	1/5	0.249575	0.870666	4.23318	5.87564	GUCA1A
regulation of hippocampal neuron apoptotic process (GO:0110089)	1/5	0.249575	0.870666	4.23318	5.87564	ITGAM
regulation of histone H3-K9 trimethylation (GO:1900112)	1/5	0.249575	0.870666	4.23318	5.87564	ZNF304
regulation of hormone metabolic process (GO:0032350)	1/5	0.249575	0.870666	4.23318	5.87564	TCF7L2
regulation of microglial cell mediated cytotoxicity (GO:1904149)	1/5	0.249575	0.870666	4.23318	5.87564	ITGAM
regulation of miRNA catabolic process (GO:2000625)	1/5	0.249575	0.870666	4.23318	5.87564	PNPT1
regulation of miRNA metabolic process (GO:2000628)	1/5	0.249575	0.870666	4.23318	5.87564	NFKB1
regulation of myoblast proliferation (GO:2000291)	1/5	0.249575	0.870666	4.23318	5.87564	ZNF609
regulation of natural killer cell differentiation (GO:0032823)	1/5	0.249575	0.870666	4.23318	5.87564	GAS6
regulation of neutrophil degranulation (GO:0043313)	1/5	0.249575	0.870666	4.23318	5.87564	ITGAM
regulation of NK T cell proliferation (GO:0051140)	1/5	0.249575	0.870666	4.23318	5.87564	ZBTB7B
regulation of plasma membrane organization (GO:1903729)	1/5	0.249575	0.870666	4.23318	5.87564	MYH9
regulation of receptor catabolic process (GO:2000644)	1/5	0.249575	0.870666	4.23318	5.87564	DTX3L
regulation of skeletal muscle tissue development (GO:0048641)	1/5	0.249575	0.870666	4.23318	5.87564	USP19
regulation of synapse structural plasticity (GO:0051823)	1/5	0.249575	0.870666	4.23318	5.87564	CTNNA2
regulation of synaptic vesicle priming (GO:0010807)	1/5	0.249575	0.870666	4.23318	5.87564	UNC13B
regulation of T-helper 1 cell cytokine production (GO:2000554)	1/5	0.249575	0.870666	4.23318	5.87564	IL1R1
regulation of voltage-gated sodium channel activity (GO:1905150)	1/5	0.249575	0.870666	4.23318	5.87564	FGF13
renal tubule development (GO:0061326)	1/5	0.249575	0.870666	4.23318	5.87564	STAT1
response to cGMP (GO:0070305)	1/5	0.249575	0.870666	4.23318	5.87564	PDE3A
response to prostaglandin (GO:0034694)	1/5	0.249575	0.870666	4.23318	5.87564	CCR7
ribose phosphate metabolic process (GO:0019693)	1/5	0.249575	0.870666	4.23318	5.87564	RNASEH2B
rRNA transport (GO:0051029)	1/5	0.249575	0.870666	4.23318	5.87564	PNPT1
sensory perception of sour taste (GO:0050915)	1/5	0.249575	0.870666	4.23318	5.87564	ASIC3
short-term memory (GO:0007614)	1/5	0.249575	0.870666	4.23318	5.87564	CALB1
synaptic transmission, glycinergic (GO:0060012)	1/5	0.249575	0.870666	4.23318	5.87564	GLRA3
toll-like receptor 2 signaling pathway (GO:0034134)	1/5	0.249575	0.870666	4.23318	5.87564	LGALS9
tryptophan catabolic process to kynurenine (GO:0019441)	1/5	0.249575	0.870666	4.23318	5.87564	TDO2
vesicle fusion with Golgi apparatus (GO:0048280)	1/5	0.249575	0.870666	4.23318	5.87564	VTI1A
positive regulation of DNA biosynthetic process (GO:2000573)	5/61	0.253048	0.870666	1.51312	2.07929	PKIB;RFC2;FBXO4;PRKD2;CHTF18
protein lipidation (GO:0006497)	5/61	0.253048	0.870666	1.51312	2.07929	DPM2;PGAP2;PIGL;PIGG;ZDHHC3
negative regulation of tumor necrosis factor production (GO:0032720)	4/46	0.253869	0.870666	1.61374	2.21233	IRAK3;GHRL;LGALS9;GAS6
positive regulation of smooth muscle cell proliferation (GO:0048661)	4/46	0.253869	0.870666	1.61374	2.21233	IL6;STAT1;MFN2;AIF1
positive regulation of peptidyl-serine phosphorylation (GO:0033138)	7/93	0.262074	0.870666	1.37968	1.84757	PAK1;IL6;SFRP2;IFNB1;TERF2IP;PRKD2;GAS6
regulation of epithelial cell proliferation (GO:0050678)	7/93	0.262074	0.870666	1.37968	1.84757	SOX2;TCF7L2;SFRP2;ZNF304;NUPR1;NR1D1;B2M
protein targeting (GO:0006605)	9/125	0.263291	0.870666	1.31539	1.75538	PIKFYVE;NCF1;RTP1;CDC37;ZFAND2A;MFN2;PEX1;AP4B1;ZDHHC3
metal ion export (GO:0070839)	3/32	0.263714	0.870666	1.75249	2.33587	KCNH2;KCNE1;ATP12A
mitochondrial membrane organization (GO:0007006)	3/32	0.263714	0.870666	1.75249	2.33587	MTX2;MFN2;TIMM50
protein transmembrane import into intracellular organelle (GO:0044743)	3/32	0.263714	0.870666	1.75249	2.33587	TOMM20L;PEX1;TIMM50
superoxide metabolic process (GO:0006801)	3/32	0.263714	0.870666	1.75249	2.33587	NCF1;NCF2;CYBA
positive regulation of interleukin-1 production (GO:0032732)	5/62	0.263759	0.870666	1.48649	1.98108	IL6;STAT3;NLRP2;LGALS9;MYD88
base conversion or substitution editing (GO:0016553)	2/18	0.265797	0.870666	2.11715	2.80527	ADAR;APOBEC3A
DNA conformation change (GO:0071103)	2/18	0.265797	0.870666	2.11715	2.80527	PRM1;ABL1
embryonic axis specification (GO:0000578)	2/18	0.265797	0.870666	2.11715	2.80527	RIPPLY2;TDGF1
embryonic heart tube development (GO:0035050)	2/18	0.265797	0.870666	2.11715	2.80527	ACVR1;RYR2
glycoprotein catabolic process (GO:0006516)	2/18	0.265797	0.870666	2.11715	2.80527	NGLY1;ADAMTS12
long-chain fatty-acyl-CoA biosynthetic process (GO:0035338)	2/18	0.265797	0.870666	2.11715	2.80527	ELOVL7;ACSBG2
mitochondrial fission (GO:0000266)	2/18	0.265797	0.870666	2.11715	2.80527	MX2;MX1
negative regulation of cation transmembrane transport (GO:1904063)	2/18	0.265797	0.870666	2.11715	2.80527	KCNH2;SLC43A2
negative regulation of Rho protein signal transduction (GO:0035024)	2/18	0.265797	0.870666	2.11715	2.80527	ITGA3;HEG1
positive regulation of amyloid-beta formation (GO:1902004)	2/18	0.265797	0.870666	2.11715	2.80527	LRRTM3;ABCG1
positive regulation of cell cycle phase transition (GO:1901989)	2/18	0.265797	0.870666	2.11715	2.80527	ATAD5;EZH2
positive regulation of CREB transcription factor activity (GO:0032793)	2/18	0.265797	0.870666	2.11715	2.80527	CRTC2;PRKD2
positive regulation of interleukin-4 production (GO:0032753)	2/18	0.265797	0.870666	2.11715	2.80527	SLC7A5;LGALS9
positive regulation of mRNA splicing, via spliceosome (GO:0048026)	2/18	0.265797	0.870666	2.11715	2.80527	SF3B4;RBMX
positive regulation of nervous system process (GO:0031646)	2/18	0.265797	0.870666	2.11715	2.80527	UNC13B;TPPP
positive regulation of synaptic transmission, glutamatergic (GO:0051968)	2/18	0.265797	0.870666	2.11715	2.80527	CACNG7;NRXN1
protein O-linked mannosylation (GO:0035269)	2/18	0.265797	0.870666	2.11715	2.80527	DPM2;FKTN
regulation of brown fat cell differentiation (GO:0090335)	2/18	0.265797	0.870666	2.11715	2.80527	FNDC5;ZBTB7B
regulation of cartilage development (GO:0061035)	2/18	0.265797	0.870666	2.11715	2.80527	SCIN;SCX
regulation of mRNA polyadenylation (GO:1900363)	2/18	0.265797	0.870666	2.11715	2.80527	CPSF7;ZC3H14
regulation of protein-containing complex disassembly (GO:0043244)	2/18	0.265797	0.870666	2.11715	2.80527	GBA;IRAK3
regulation of ventricular cardiac muscle cell membrane repolarization (GO:0060307)	2/18	0.265797	0.870666	2.11715	2.80527	KCNH2;KCNE1
release of cytochrome c from mitochondria (GO:0001836)	2/18	0.265797	0.870666	2.11715	2.80527	IFI6;TIMM50
T cell migration (GO:0072678)	2/18	0.265797	0.870666	2.11715	2.80527	CXCL10;CCL20
regulation of protein localization to nucleus (GO:1900180)	4/47	0.266341	0.870666	1.57613	2.08518	DTX3L;SIN3A;PARP9;LILRB4
regulation of synapse assembly (GO:0051963)	4/47	0.266341	0.870666	1.57613	2.08518	NRXN1;GHRL;EPHB2;EPHB1
regulation of T cell activation (GO:0050863)	4/47	0.266341	0.870666	1.57613	2.08518	CCDC88B;CD209;ABL1;CD47
telomere organization (GO:0032200)	4/47	0.266341	0.870666	1.57613	2.08518	RECQL4;BLM;RPA3;TERF2IP
negative regulation of blood vessel morphogenesis (GO:2000181)	6/78	0.268635	0.870666	1.41231	1.85634	MECP2;CXCL10;STAT1;COL4A3;GHRL;PML
negative regulation of Wnt signaling pathway (GO:0030178)	13/191	0.269632	0.870666	1.23859	1.62342	TCF7L2;AMFR;GLI3;PSMB8;RBX1;LRP6;PSMB9;SOX2;PSMA3;SFRP2;RNF213;SDHAF2;PSMF1
protein modification by small protein conjugation (GO:0032446)	26/409	0.273179	0.870666	1.15224	1.49518	TRIM51;UBA7;RNF8;KEAP1;FBXO24;IFIH1;RNF213;FBXO4;TRIM69;NUP88;TRIM49;TRIM22;DTX3L;EYA1;AMFR;MIB2;KLHL3;ISG15;HLA-A;UBE2A;RBX1;TRIM14;BIRC6;TRIM38;TRIM31;TRIM33
cellular response to reactive oxygen species (GO:0034614)	5/63	0.274571	0.870666	1.46078	1.88813	PRDX5;IL6;NCF1;PXN;ABL1
neuron development (GO:0048666)	10/143	0.27662	0.870666	1.27473	1.63817	EHD1;IL6;ATCAY;WNK1;TDP2;GBA;STMN2;TBCD;FRYL;CLN5
protein-DNA complex assembly (GO:0065004)	10/143	0.27662	0.870666	1.27473	1.63817	PSMA3;CHAF1A;RPA3;NAP1L1;PSMF1;GTF2H2;GTF2H5;PSMB8;RBX1;PSMB9
positive regulation of intracellular signal transduction (GO:1902533)	34/546	0.277218	0.870666	1.12756	1.4466	NCF1;WWC1;IFIT5;DDX60;AREG;SOX2;HTR6;SLC38A9;CCR7;LGALS9;APOL3;TRIM22;TCF7L2;MIB2;SHISA5;EIF2AK2;GPR37L1;NMI;PTK2;BST2;MAVS;IL6;RRAGC;TRIM14;TAB3;TERF2IP;PRKD2;S100A4;RBCK1;TRIM38;NUPR1;GAS6;LAMTOR3;MYD88
negative regulation of NF-kappaB transcription factor activity (GO:0032088)	6/79	0.278287	0.870666	1.39289	1.78165	DAP;CDKN2A;NLRP2;IRAK3;TRIM37;RBCK1
myelination (GO:0042552)	4/48	0.278921	0.870666	1.54022	1.9666	CMTM8;ACER3;TPPP;BCAS1
negative regulation of tumor necrosis factor superfamily cytokine production (GO:1903556)	4/48	0.278921	0.870666	1.54022	1.9666	IRAK3;GHRL;LGALS9;GAS6
regulation of interleukin-2 production (GO:0032663)	4/48	0.278921	0.870666	1.54022	1.9666	HOMER2;PRKD2;GBP1;LILRB4
bile acid metabolic process (GO:0008206)	3/33	0.279116	0.870666	1.69398	2.16173	OSBPL3;AKR1C4;CYP7B1
keratan sulfate metabolic process (GO:0042339)	3/33	0.279116	0.870666	1.69398	2.16173	B4GALT1;SLC35D2;CHST1
lytic vacuole organization (GO:0080171)	3/33	0.279116	0.870666	1.69398	2.16173	GBA;ACP2;CLN5
positive regulation of ATP metabolic process (GO:1903580)	3/33	0.279116	0.870666	1.69398	2.16173	PID1;ZBTB20;NUPR1
positive regulation of cholesterol transport (GO:0032376)	3/33	0.279116	0.870666	1.69398	2.16173	EEPD1;LPCAT3;ABCA8
mRNA metabolic process (GO:0016071)	7/95	0.279562	0.870666	1.34818	1.7183	SF3B4;PNPT1;PCBP3;PABPC3;SRSF7;PRMT9;DCP2
positive regulation of transcription by RNA polymerase II (GO:0045944)	55/908	0.280704	0.870666	1.09577	1.39212	CRTC2;PID1;WWC1;ONECUT1;HNF4G;SCX;ELK1;GLI3;SOX2;ZNF609;NKRF;ZMIZ1;SIN3A;TP63;ACVR1;FOXD3;MYOCD;PPP1R12A;DDX58;NCOA3;ETV5;PLSCR1;SFRP2;RFX4;PRKD2;HOXB2;ZFPM2;SKAP1;FOXC2;LEF1;LRP6;SBNO2;PLAGL1;ABL1;ZNF304;MLXIP;TCF7L2;ZNF263;STAT1;IFNB1;MACC1;STAT3;ESRRB;SS18L2;ZNF76;MICAL2;NR1D1;NFKB1;HINFP;CXCL10;IL6;MAVS;TFCP2;HOXD3;RBMX
negative regulation of cellular macromolecule biosynthetic process (GO:2000113)	34/547	0.280829	0.870666	1.1253	1.42914	L3MBTL1;LEF1;ZC3H8;MRPL13;ZBTB4;GLI3;MECP2;SBNO2;NKRF;SIN3A;ZSCAN10;PATZ1;TP63;SAMD11;SPEN;TCF7L2;CDKN2A;EED;PHF12;SETDB2;SAMD4A;SOX14;EIF2AK2;NR1D1;PUS7;PML;HINFP;DAP;SFRP2;YEATS2;GAS6;ZFPM2;TRIM33;EZH2
diterpenoid metabolic process (GO:0016101)	5/64	0.285472	0.870666	1.43595	1.80012	OPN1MW;RDH10;ABCA4;LRAT;AKR1C4
actin filament capping (GO:0051693)	2/19	0.286923	0.870666	1.9925	2.48772	SCIN;AVIL
atrioventricular valve morphogenesis (GO:0003181)	2/19	0.286923	0.870666	1.9925	2.48772	ACVR1;MDM4
barbed-end actin filament capping (GO:0051016)	2/19	0.286923	0.870666	1.9925	2.48772	SCIN;AVIL
carbohydrate derivative catabolic process (GO:1901136)	2/19	0.286923	0.870666	1.9925	2.48772	NGLY1;SAMHD1
cellular response to interleukin-7 (GO:0098761)	2/19	0.286923	0.870666	1.9925	2.48772	STAT3;IL2RG
cytoplasmic translational initiation (GO:0002183)	2/19	0.286923	0.870666	1.9925	2.48772	EIF4A2;EIF4B
endocardial cushion morphogenesis (GO:0003203)	2/19	0.286923	0.870666	1.9925	2.48772	ACVR1;MDM4
interleukin-7-mediated signaling pathway (GO:0038111)	2/19	0.286923	0.870666	1.9925	2.48772	STAT3;IL2RG
mitochondrion localization (GO:0051646)	2/19	0.286923	0.870666	1.9925	2.48772	ATCAY;MFN2
myeloid cell activation involved in immune response (GO:0002275)	2/19	0.286923	0.870666	1.9925	2.48772	SBNO2;NMI
negative regulation of protein localization to nucleus (GO:1900181)	2/19	0.286923	0.870666	1.9925	2.48772	SIN3A;LILRB4
negative regulation of RNA splicing (GO:0033119)	2/19	0.286923	0.870666	1.9925	2.48772	RBMX;SRSF7
negative regulation of T cell receptor signaling pathway (GO:0050860)	2/19	0.286923	0.870666	1.9925	2.48772	LILRB4;GBP1
neural crest cell differentiation (GO:0014033)	2/19	0.286923	0.870666	1.9925	2.48772	FAM172A;LRP6
positive regulation of actin cytoskeleton reorganization (GO:2000251)	2/19	0.286923	0.870666	1.9925	2.48772	BAIAP2L1;ABL1
positive regulation of cellular protein catabolic process (GO:1903364)	2/19	0.286923	0.870666	1.9925	2.48772	RNF128;GBA
positive regulation of monocyte chemotaxis (GO:0090026)	2/19	0.286923	0.870666	1.9925	2.48772	CXCL10;AIF1
positive regulation of oxidoreductase activity (GO:0051353)	2/19	0.286923	0.870666	1.9925	2.48772	PDP2;ABL1
protein import into mitochondrial matrix (GO:0030150)	2/19	0.286923	0.870666	1.9925	2.48772	TOMM20L;TIMM50
regulation of centriole replication (GO:0046599)	2/19	0.286923	0.870666	1.9925	2.48772	TRIM37;CDK5RAP2
regulation of collagen biosynthetic process (GO:0032965)	2/19	0.286923	0.870666	1.9925	2.48772	IL6;SCX
regulation of stem cell population maintenance (GO:2000036)	2/19	0.286923	0.870666	1.9925	2.48772	NCOA3;ESRRB
sphingosine metabolic process (GO:0006670)	2/19	0.286923	0.870666	1.9925	2.48772	GBA;ACER3
negative regulation of extrinsic apoptotic signaling pathway (GO:2001237)	6/80	0.288017	0.870666	1.374	1.71026	ACVR1;TCF7L2;EYA1;EYA2;IFI6;BIRC6
positive regulation of cell adhesion (GO:0045785)	6/80	0.288017	0.870666	1.374	1.71026	MAGI1;FOXC2;SFRP2;CCR7;PRKD2;CD47
regulation of protein localization to plasma membrane (GO:1903076)	6/80	0.288017	0.870666	1.374	1.71026	CLIP3;PID1;ITGA3;ARHGEF16;EPHB2;GBP1
acetyl-CoA biosynthetic process from pyruvate (GO:0006086)	1/6	0.291459	0.870666	3.38637	4.1749	PDHB
adherens junction maintenance (GO:0034334)	1/6	0.291459	0.870666	3.38637	4.1749	CAMSAP3
anterior/posterior axis specification, embryo (GO:0008595)	1/6	0.291459	0.870666	3.38637	4.1749	TDGF1
aromatic amino acid transport (GO:0015801)	1/6	0.291459	0.870666	3.38637	4.1749	SLC38A5
attachment of GPI anchor to protein (GO:0016255)	1/6	0.291459	0.870666	3.38637	4.1749	PIGS
cellular carbohydrate catabolic process (GO:0044275)	1/6	0.291459	0.870666	3.38637	4.1749	GUSB
cellular response to iron ion (GO:0071281)	1/6	0.291459	0.870666	3.38637	4.1749	B2M
cellular water homeostasis (GO:0009992)	1/6	0.291459	0.870666	3.38637	4.1749	SCT
chondrocyte development (GO:0002063)	1/6	0.291459	0.870666	3.38637	4.1749	SULF2
contact inhibition (GO:0060242)	1/6	0.291459	0.870666	3.38637	4.1749	PAK1
dehydroascorbic acid transport (GO:0070837)	1/6	0.291459	0.870666	3.38637	4.1749	SLC2A6
embryonic camera-type eye development (GO:0031076)	1/6	0.291459	0.870666	3.38637	4.1749	LRP6
embryonic camera-type eye morphogenesis (GO:0048596)	1/6	0.291459	0.870666	3.38637	4.1749	LRP6
epithelial tube branching involved in lung morphogenesis (GO:0060441)	1/6	0.291459	0.870666	3.38637	4.1749	CELSR1
equilibrioception (GO:0050957)	1/6	0.291459	0.870666	3.38637	4.1749	CLRN1
erythrose 4-phosphate/phosphoenolpyruvate family amino acid metabolic process (GO:1902221)	1/6	0.291459	0.870666	3.38637	4.1749	ASRGL1
establishment of planar polarity (GO:0001736)	1/6	0.291459	0.870666	3.38637	4.1749	CELSR1
foam cell differentiation (GO:0090077)	1/6	0.291459	0.870666	3.38637	4.1749	STAT1
glycosylceramide catabolic process (GO:0046477)	1/6	0.291459	0.870666	3.38637	4.1749	GBA
glycosylceramide metabolic process (GO:0006677)	1/6	0.291459	0.870666	3.38637	4.1749	ST6GALNAC3
growth hormone secretion (GO:0030252)	1/6	0.291459	0.870666	3.38637	4.1749	GHRL
guanine nucleotide transmembrane transport (GO:1903790)	1/6	0.291459	0.870666	3.38637	4.1749	LRRC8A
histone H3-K36 methylation (GO:0010452)	1/6	0.291459	0.870666	3.38637	4.1749	PRDM9
hydrogen peroxide biosynthetic process (GO:0050665)	1/6	0.291459	0.870666	3.38637	4.1749	CYBA
imitative learning (GO:0098596)	1/6	0.291459	0.870666	3.38637	4.1749	NRXN1
inclusion body assembly (GO:0070841)	1/6	0.291459	0.870666	3.38637	4.1749	TRIM37
leucine transport (GO:0015820)	1/6	0.291459	0.870666	3.38637	4.1749	SLC7A5
macrophage derived foam cell differentiation (GO:0010742)	1/6	0.291459	0.870666	3.38637	4.1749	STAT1
magnesium ion homeostasis (GO:0010960)	1/6	0.291459	0.870666	3.38637	4.1749	CNNM4
maintenance of DNA repeat elements (GO:0043570)	1/6	0.291459	0.870666	3.38637	4.1749	TCF7L2
mesenchymal cell differentiation involved in kidney development (GO:0072161)	1/6	0.291459	0.870666	3.38637	4.1749	STAT1
mesodermal cell fate commitment (GO:0001710)	1/6	0.291459	0.870666	3.38637	4.1749	EYA2
metaphase/anaphase transition of cell cycle (GO:0044784)	1/6	0.291459	0.870666	3.38637	4.1749	ANAPC1
metaphase/anaphase transition of mitotic cell cycle (GO:0007091)	1/6	0.291459	0.870666	3.38637	4.1749	ANAPC1
mitotic DNA replication initiation (GO:1902975)	1/6	0.291459	0.870666	3.38637	4.1749	MCMDC2
morphogenesis of an endothelium (GO:0003159)	1/6	0.291459	0.870666	3.38637	4.1749	PRKD2
multinuclear osteoclast differentiation (GO:0072674)	1/6	0.291459	0.870666	3.38637	4.1749	TCTA
N-acetylneuraminate catabolic process (GO:0019262)	1/6	0.291459	0.870666	3.38637	4.1749	NPL
negative regulation of actin filament depolymerization (GO:0030835)	1/6	0.291459	0.870666	3.38637	4.1749	SCIN
negative regulation of amino acid transport (GO:0051956)	1/6	0.291459	0.870666	3.38637	4.1749	SLC43A2
negative regulation of anion transport (GO:1903792)	1/6	0.291459	0.870666	3.38637	4.1749	GABRE
negative regulation of Arp2/3 complex-mediated actin nucleation (GO:0034316)	1/6	0.291459	0.870666	3.38637	4.1749	CTNNA2
negative regulation of astrocyte differentiation (GO:0048712)	1/6	0.291459	0.870666	3.38637	4.1749	NR1D1
negative regulation of cardiac muscle cell apoptotic process (GO:0010667)	1/6	0.291459	0.870666	3.38637	4.1749	NUPR1
negative regulation of CD8-positive, alpha-beta T cell activation (GO:2001186)	1/6	0.291459	0.870666	3.38637	4.1749	ZBTB7B
negative regulation of lens fiber cell differentiation (GO:1902747)	1/6	0.291459	0.870666	3.38637	4.1749	SPRED3
negative regulation of myeloid leukocyte mediated immunity (GO:0002887)	1/6	0.291459	0.870666	3.38637	4.1749	LGALS9
negative regulation of protein targeting to membrane (GO:0090315)	1/6	0.291459	0.870666	3.38637	4.1749	KCNE1
negative regulation of trophoblast cell migration (GO:1901164)	1/6	0.291459	0.870666	3.38637	4.1749	ACVR1C
neuroepithelial cell differentiation (GO:0060563)	1/6	0.291459	0.870666	3.38637	4.1749	DSPP
nuclear cell cycle DNA replication initiation (GO:1902315)	1/6	0.291459	0.870666	3.38637	4.1749	MCMDC2
peroxisome proliferator activated receptor signaling pathway (GO:0035357)	1/6	0.291459	0.870666	3.38637	4.1749	PDK3
polyphosphate metabolic process (GO:0006797)	1/6	0.291459	0.870666	3.38637	4.1749	ATCAY
positive regulation of antigen processing and presentation (GO:0002579)	1/6	0.291459	0.870666	3.38637	4.1749	CCR7
positive regulation of cell-cell adhesion mediated by integrin (GO:0033634)	1/6	0.291459	0.870666	3.38637	4.1749	SKAP1
positive regulation of cholesterol metabolic process (GO:0090205)	1/6	0.291459	0.870666	3.38637	4.1749	ABCG1
positive regulation of cholesterol storage (GO:0010886)	1/6	0.291459	0.870666	3.38637	4.1749	EHD1
positive regulation of deacetylase activity (GO:0090045)	1/6	0.291459	0.870666	3.38637	4.1749	PRKD2
positive regulation of dendritic cell antigen processing and presentation (GO:0002606)	1/6	0.291459	0.870666	3.38637	4.1749	CCR7
positive regulation of endothelial cell development (GO:1901552)	1/6	0.291459	0.870666	3.38637	4.1749	PROC
positive regulation of establishment of endothelial barrier (GO:1903142)	1/6	0.291459	0.870666	3.38637	4.1749	PROC
positive regulation of granulocyte differentiation (GO:0030854)	1/6	0.291459	0.870666	3.38637	4.1749	LEF1
positive regulation of growth hormone secretion (GO:0060124)	1/6	0.291459	0.870666	3.38637	4.1749	GHRL
positive regulation of receptor binding (GO:1900122)	1/6	0.291459	0.870666	3.38637	4.1749	B2M
positive regulation of T cell differentiation in thymus (GO:0033089)	1/6	0.291459	0.870666	3.38637	4.1749	IHH
positive regulation of toll-like receptor 2 signaling pathway (GO:0034137)	1/6	0.291459	0.870666	3.38637	4.1749	CYBA
positive regulation of toll-like receptor 7 signaling pathway (GO:0034157)	1/6	0.291459	0.870666	3.38637	4.1749	RSAD2
postsynaptic density assembly (GO:0097107)	1/6	0.291459	0.870666	3.38637	4.1749	NRXN1
prepulse inhibition (GO:0060134)	1/6	0.291459	0.870666	3.38637	4.1749	CTNNA2
protein localization to non-motile cilium (GO:0097499)	1/6	0.291459	0.870666	3.38637	4.1749	ZDHHC3
protein repair (GO:0030091)	1/6	0.291459	0.870666	3.38637	4.1749	MSRB2
purine deoxyribonucleotide catabolic process (GO:0009155)	1/6	0.291459	0.870666	3.38637	4.1749	SAMHD1
radial glial cell differentiation (GO:0060019)	1/6	0.291459	0.870666	3.38637	4.1749	STAT3
regulation of DNA demethylation (GO:1901535)	1/6	0.291459	0.870666	3.38637	4.1749	DPPA3
regulation of glomerular filtration (GO:0003093)	1/6	0.291459	0.870666	3.38637	4.1749	GAS6
regulation of glucagon secretion (GO:0070092)	1/6	0.291459	0.870666	3.38637	4.1749	IL6
regulation of hematopoietic stem cell proliferation (GO:1902033)	1/6	0.291459	0.870666	3.38637	4.1749	EIF2AK2
regulation of hyaluronan biosynthetic process (GO:1900125)	1/6	0.291459	0.870666	3.38637	4.1749	NFKB1
regulation of immature T cell proliferation in thymus (GO:0033084)	1/6	0.291459	0.870666	3.38637	4.1749	IHH
regulation of interleukin-1-mediated signaling pathway (GO:2000659)	1/6	0.291459	0.870666	3.38637	4.1749	IL6
regulation of macromolecule biosynthetic process (GO:0010556)	1/6	0.291459	0.870666	3.38637	4.1749	IFNB1
regulation of macrophage apoptotic process (GO:2000109)	1/6	0.291459	0.870666	3.38637	4.1749	CDKN2A
regulation of macrophage proliferation (GO:0120040)	1/6	0.291459	0.870666	3.38637	4.1749	PTK2
regulation of mast cell chemotaxis (GO:0060753)	1/6	0.291459	0.870666	3.38637	4.1749	RIN3
regulation of mitotic sister chromatid segregation (GO:0033047)	1/6	0.291459	0.870666	3.38637	4.1749	CDK5RAP2
regulation of mitotic spindle checkpoint (GO:1903504)	1/6	0.291459	0.870666	3.38637	4.1749	CDK5RAP2
regulation of protein autoubiquitination (GO:1902498)	1/6	0.291459	0.870666	3.38637	4.1749	RBX1
regulation of protein depolymerization (GO:1901879)	1/6	0.291459	0.870666	3.38637	4.1749	WDR1
regulation of protein lipidation (GO:1903059)	1/6	0.291459	0.870666	3.38637	4.1749	GBA
regulation of response to reactive oxygen species (GO:1901031)	1/6	0.291459	0.870666	3.38637	4.1749	HEBP2
regulation of resting membrane potential (GO:0060075)	1/6	0.291459	0.870666	3.38637	4.1749	KCNK1
regulation of T cell activation via T cell receptor contact with antigen bound to MHC molecule on antigen presenting cell (GO:2001188)	1/6	0.291459	0.870666	3.38637	4.1749	LGALS9
regulation of thymocyte apoptotic process (GO:0070243)	1/6	0.291459	0.870666	3.38637	4.1749	ZC3H8
regulation of vitamin D biosynthetic process (GO:0060556)	1/6	0.291459	0.870666	3.38637	4.1749	NFKB1
release of sequestered calcium ion into cytosol by sarcoplasmic reticulum (GO:0014808)	1/6	0.291459	0.870666	3.38637	4.1749	RYR2
response to angiotensin (GO:1990776)	1/6	0.291459	0.870666	3.38637	4.1749	NFKB1
retinal ganglion cell axon guidance (GO:0031290)	1/6	0.291459	0.870666	3.38637	4.1749	EPHB1
ruffle assembly (GO:0097178)	1/6	0.291459	0.870666	3.38637	4.1749	AIF1
SCF complex assembly (GO:0010265)	1/6	0.291459	0.870666	3.38637	4.1749	RBX1
signal complex assembly (GO:0007172)	1/6	0.291459	0.870666	3.38637	4.1749	PXN
spinal cord dorsal/ventral patterning (GO:0021513)	1/6	0.291459	0.870666	3.38637	4.1749	RFX4
striated muscle hypertrophy (GO:0014897)	1/6	0.291459	0.870666	3.38637	4.1749	RYR2
succinate transmembrane transport (GO:0071422)	1/6	0.291459	0.870666	3.38637	4.1749	SLC13A3
tripartite regional subdivision (GO:0007351)	1/6	0.291459	0.870666	3.38637	4.1749	TDGF1
tRNA pseudouridine synthesis (GO:0031119)	1/6	0.291459	0.870666	3.38637	4.1749	PUS7
type B pancreatic cell proliferation (GO:0044342)	1/6	0.291459	0.870666	3.38637	4.1749	BTBD10
vocal learning (GO:0042297)	1/6	0.291459	0.870666	3.38637	4.1749	NRXN1
RNA catabolic process (GO:0006401)	4/49	0.291591	0.870666	1.50592	1.85589	SUPV3L1;RNASEH2B;PNPT1;DCP2
secondary alcohol metabolic process (GO:1902652)	4/49	0.291591	0.870666	1.50592	1.85589	NSDHL;FDX1;GBA;ABCG1
positive regulation of protein dephosphorylation (GO:0035307)	3/34	0.294599	0.870666	1.63925	2.00339	GBA;SYMPK;SPPL3
regulation of activated T cell proliferation (GO:0046006)	3/34	0.294599	0.870666	1.63925	2.00339	PRKAR1A;LGALS9;LILRB4
regulation of cell adhesion mediated by integrin (GO:0033628)	3/34	0.294599	0.870666	1.63925	2.00339	FOXC2;SFRP2;PTK2
regulation of cell-matrix adhesion (GO:0001952)	5/65	0.296452	0.870666	1.41194	1.71674	CAMSAP3;CDKN2A;CCR7;SKAP1;PTK2
positive regulation of canonical Wnt signaling pathway (GO:0090263)	9/130	0.301251	0.870666	1.2607	1.5126	PSMA3;SFRP2;WNK1;UBR5;USP34;PSMF1;NFKB1;PSMB8;PSMB9
chloride transmembrane transport (GO:1902476)	4/50	0.304336	0.870666	1.4731	1.75243	GLRA3;LRRC8A;APOL1;GABRE
iron ion transport (GO:0006826)	4/50	0.304336	0.870666	1.4731	1.75243	SCARA5;ATP6V1G3;ATP6V0D2;ATP6V0A1
ribosome assembly (GO:0042255)	4/50	0.304336	0.870666	1.4731	1.75243	RPSA;VCX;ERAL1;MDN1
positive regulation of defense response (GO:0031349)	7/98	0.306301	0.870666	1.30353	1.54232	PLSCR1;IFNB1;CYBA;GPR4;NMI;CD47;OPTN
regulation of peptidyl-serine phosphorylation (GO:0033135)	7/98	0.306301	0.870666	1.30353	1.54232	IL6;PAK1;SFRP2;NSD1;TERF2IP;PRKD2;GAS6
negative regulation of G2/M transition of mitotic cell cycle (GO:0010972)	5/66	0.3075	0.870666	1.38872	1.63769	PSMA3;PSMF1;PSMB8;RBX1;PSMB9
regulation of protein localization (GO:0032880)	5/66	0.3075	0.870666	1.38872	1.63769	ATCAY;TRIM14;TRIM38;CTSD;TRIM22
ephrin receptor signaling pathway (GO:0048013)	6/82	0.307681	0.870666	1.3377	1.57673	PAK1;ARPC3;EPHB2;EPHB1;NGEF;PTK2
regulation of G protein-coupled receptor signaling pathway (GO:0008277)	6/82	0.307681	0.870666	1.3377	1.57673	DYNLT1;FNTB;SAG;GUCA1A;PDE6A;ZDHHC3
regulation of gene expression, epigenetic (GO:0040029)	6/82	0.307681	0.870666	1.3377	1.57673	MECP2;TBP;EED;POLR1C;POLR2F;EZH2
adaptive immune response based on somatic recombination of immune receptors built from immunoglobulin superfamily domains (GO:0002460)	2/20	0.30798	0.870666	1.88171	2.21613	STAT3;GNL1
cellular modified amino acid biosynthetic process (GO:0042398)	2/20	0.30798	0.870666	1.88171	2.21613	GATM;PLSCR1
endoplasmic reticulum calcium ion homeostasis (GO:0032469)	2/20	0.30798	0.870666	1.88171	2.21613	PML;TMCO1
ganglioside metabolic process (GO:0001573)	2/20	0.30798	0.870666	1.88171	2.21613	ST8SIA6;ST6GALNAC3
granulocyte differentiation (GO:0030851)	2/20	0.30798	0.870666	1.88171	2.21613	LEF1;PML
mesoderm formation (GO:0001707)	2/20	0.30798	0.870666	1.88171	2.21613	ITGA3;SCX
negative regulation of lipid storage (GO:0010888)	2/20	0.30798	0.870666	1.88171	2.21613	IL6;ABCG1
negative regulation of osteoclast differentiation (GO:0045671)	2/20	0.30798	0.870666	1.88171	2.21613	TCTA;LILRB4
nucleobase-containing compound biosynthetic process (GO:0034654)	2/20	0.30798	0.870666	1.88171	2.21613	GMPR;HPRT1
positive regulation of lymphocyte differentiation (GO:0045621)	2/20	0.30798	0.870666	1.88171	2.21613	ZMIZ1;GAS6
positive regulation of nitrogen compound metabolic process (GO:0051173)	2/20	0.30798	0.870666	1.88171	2.21613	GBA;NFKB1
positive regulation of protein processing (GO:0010954)	2/20	0.30798	0.870666	1.88171	2.21613	LPCAT3;MYH9
post-transcriptional gene silencing by RNA (GO:0035194)	2/20	0.30798	0.870666	1.88171	2.21613	CNOT6;AJUBA
purine ribonucleoside monophosphate metabolic process (GO:0009167)	2/20	0.30798	0.870666	1.88171	2.21613	ATIC;HPRT1
regulation of acute inflammatory response (GO:0002673)	2/20	0.30798	0.870666	1.88171	2.21613	IL6;C2CD4B
regulation of programmed necrotic cell death (GO:0062098)	2/20	0.30798	0.870666	1.88171	2.21613	CDC37;NUPR1
xenobiotic transport (GO:0042908)	2/20	0.30798	0.870666	1.88171	2.21613	SLC7A5;ABCA8
acylglycerol catabolic process (GO:0046464)	3/35	0.310132	0.870666	1.58794	1.85909	FABP2;ABHD2;ABHD6
base-excision repair, gap-filling (GO:0006287)	3/35	0.310132	0.870666	1.58794	1.85909	PARG;RFC2;RPA3
cellular response to hydrogen peroxide (GO:0070301)	3/35	0.310132	0.870666	1.58794	1.85909	RNF112;IL6;ABL1
intracellular pH reduction (GO:0051452)	3/35	0.310132	0.870666	1.58794	1.85909	ATP6V1G3;ATP6V0D2;ATP6V0A1
maturation of SSU-rRNA (GO:0030490)	3/35	0.310132	0.870666	1.58794	1.85909	UTP6;NGDN;TSR2
negative regulation of neurogenesis (GO:0050768)	3/35	0.310132	0.870666	1.58794	1.85909	IL6;DYNLT1;B2M
negative regulation of T cell proliferation (GO:0042130)	3/35	0.310132	0.870666	1.58794	1.85909	PRKAR1A;LGALS9;LILRB4
positive regulation of lymphocyte activation (GO:0051251)	3/35	0.310132	0.870666	1.58794	1.85909	CCDC88B;IL6;CD47
regulation of autophagosome assembly (GO:2000785)	3/35	0.310132	0.870666	1.58794	1.85909	IFT88;PIKFYVE;NUPR1
regulation of ion transmembrane transport (GO:0034765)	3/35	0.310132	0.870666	1.58794	1.85909	YWHAE;KCNH2;WNK1
regulation of muscle cell differentiation (GO:0051147)	3/35	0.310132	0.870666	1.58794	1.85909	MYOCD;ABL1;CTNNA2
regulation of T cell receptor signaling pathway (GO:0050856)	3/35	0.310132	0.870666	1.58794	1.85909	PRKD2;GBP1;LILRB4
response to estrogen (GO:0043627)	3/35	0.310132	0.870666	1.58794	1.85909	SLC34A2;SFR1;GHRL
smoothened signaling pathway (GO:0007224)	3/35	0.310132	0.870666	1.58794	1.85909	IHH;B9D1;GLI3
blood circulation (GO:0008015)	4/51	0.317138	0.870666	1.44168	1.65565	CXCL10;STAT1;COL4A3;HOXB2
negative regulation of protein ubiquitination (GO:0031397)	4/51	0.317138	0.870666	1.44168	1.65565	DTX3L;PRMT3;ABL1;ISG15
positive regulation of actin filament bundle assembly (GO:0032233)	4/51	0.317138	0.870666	1.44168	1.65565	PAK1;PXN;ABL1;CD47
regulation of cellular amine metabolic process (GO:0033238)	4/51	0.317138	0.870666	1.44168	1.65565	PSMA3;PSMF1;PSMB8;PSMB9
regulation of substrate adhesion-dependent cell spreading (GO:1900024)	4/51	0.317138	0.870666	1.44168	1.65565	SPRY4;ABL1;GBP1;PTK2
sensory perception (GO:0007600)	4/51	0.317138	0.870666	1.44168	1.65565	MME;SCN9A;ASIC3;CLRN1
regulation of osteoblast differentiation (GO:0045667)	6/83	0.317599	0.870666	1.32025	1.51429	ACVR1;HEMGN;IFITM1;IL6;TP63;PTK2
cytosolic transport (GO:0016482)	8/116	0.32073	0.870666	1.25525	1.42741	TMEM87B;PIKFYVE;SYS1;HEATR5A;VPS13C;VPS52;VTI1A;CLN5
regulation of gene expression (GO:0010468)	64/1079	0.32162	0.870666	1.07102	1.21495	ZNF331;PRDM7;RHOXF2;PID1;PRDM9;RHOXF1;PRDM6;WWC1;ONECUT1;IHH;SCX;AFF2;MECP2;SOX2;LYL1;IL36A;ZNF280A;LGALS9;EPHB2;TRIM22;METTL18;DDX58;SOX14;PARP9;TAPBP;SLC7A5;PLSCR1;SFRP2;TRIM14;TERF2IP;ZSCAN26;GAS6;AJUBA;ZNF431;NOTCH2;TRIM51;LEF1;ZBTB4;AIF1;SBNO2;PCBP3;NSD1;UBR5;ABL1;TRIM49;ZBTB7B;PATZ1;ZNF263;PHF12;STAT3;ESRRB;SETDB2;TDRD7;PARP14;NFKB1;PML;HINFP;IL6;BCL6B;TRIM38;HOXD3;TRIM31;MYD88;EZH2
organic acid transport (GO:0015849)	7/100	0.3244	0.870666	1.27536	1.43577	SLC13A3;SLC16A1;SLC43A2;SLCO1A2;SLC3A1;AKR1C4;SLC38A5
negative regulation of DNA metabolic process (GO:0051053)	3/36	0.325688	0.870666	1.53974	1.7273	BLM;DPPA3;TERF2IP
regulation of microtubule-based process (GO:0032886)	3/36	0.325688	0.870666	1.53974	1.7273	CAMSAP3;MAP6;TPPP
regulation of protein import into nucleus (GO:0042306)	3/36	0.325688	0.870666	1.53974	1.7273	MAVS;UBR5;IPO5
transferrin transport (GO:0033572)	3/36	0.325688	0.870666	1.53974	1.7273	ATP6V1G3;ATP6V0D2;ATP6V0A1
anaphase-promoting complex-dependent catabolic process (GO:0031145)	6/84	0.327564	0.870666	1.30326	1.45453	PSMA3;PTTG1;PSMF1;ANAPC1;PSMB8;PSMB9
anterior/posterior axis specification (GO:0009948)	2/21	0.328909	0.870666	1.78258	1.98218	RIPPLY2;TDGF1
calcium-mediated signaling using intracellular calcium source (GO:0035584)	2/21	0.328909	0.870666	1.78258	1.98218	RYR2;CCL20
endocardial cushion development (GO:0003197)	2/21	0.328909	0.870666	1.78258	1.98218	ACVR1;MDM4
error-prone translesion synthesis (GO:0042276)	2/21	0.328909	0.870666	1.78258	1.98218	RFC2;RPA3
intrinsic apoptotic signaling pathway in response to DNA damage by p53 class mediator (GO:0042771)	2/21	0.328909	0.870666	1.78258	1.98218	AEN;PML
NAD biosynthetic process (GO:0009435)	2/21	0.328909	0.870666	1.78258	1.98218	RNLS;PARP9
natural killer cell activation involved in immune response (GO:0002323)	2/21	0.328909	0.870666	1.78258	1.98218	IFNB1;KLRF2
negative regulation of protein localization to cell periphery (GO:1904376)	2/21	0.328909	0.870666	1.78258	1.98218	PID1;GBP1
negative regulation of protein localization to plasma membrane (GO:1903077)	2/21	0.328909	0.870666	1.78258	1.98218	PID1;GBP1
negative regulation of reproductive process (GO:2000242)	2/21	0.328909	0.870666	1.78258	1.98218	ACVR1C;SPINK13
nuclear-transcribed mRNA poly(A) tail shortening (GO:0000289)	2/21	0.328909	0.870666	1.78258	1.98218	CNOT6;SAMD4A
positive regulation of immune system process (GO:0002684)	2/21	0.328909	0.870666	1.78258	1.98218	RSAD2;LGALS9
positive regulation of lipid storage (GO:0010884)	2/21	0.328909	0.870666	1.78258	1.98218	EHD1;NFKB1
positive regulation of smoothened signaling pathway (GO:0045880)	2/21	0.328909	0.870666	1.78258	1.98218	TTC23;IHH
regulation of anoikis (GO:2000209)	2/21	0.328909	0.870666	1.78258	1.98218	ZNF304;PTK2
regulation of cell-substrate junction assembly (GO:0090109)	2/21	0.328909	0.870666	1.78258	1.98218	CAMSAP3;PTK2
retinol metabolic process (GO:0042572)	2/21	0.328909	0.870666	1.78258	1.98218	RDH10;LRAT
sensory perception of pain (GO:0019233)	2/21	0.328909	0.870666	1.78258	1.98218	MME;SCN9A
positive regulation of protein localization to nucleus (GO:1900182)	5/68	0.329758	0.870666	1.34449	1.49157	MAVS;DTX3L;UBR5;PARP9;IPO5
cartilage development (GO:0051216)	4/52	0.329983	0.870666	1.41157	1.56503	SCX;GHRL;HOXD3;SULF2
endocytic recycling (GO:0032456)	4/52	0.329983	0.870666	1.41157	1.56503	EHD1;SNX27;VPS52;VPS39
positive regulation of protein localization to cell periphery (GO:1904377)	4/52	0.329983	0.870666	1.41157	1.56503	CLIP3;ITGA3;ARHGEF16;EPHB2
positive regulation of protein localization to plasma membrane (GO:1903078)	4/52	0.329983	0.870666	1.41157	1.56503	CLIP3;ITGA3;ARHGEF16;EPHB2
amino sugar catabolic process (GO:0046348)	1/7	0.331007	0.870666	2.82182	3.11985	NPL
astrocyte differentiation (GO:0048708)	1/7	0.331007	0.870666	2.82182	3.11985	STAT3
cation homeostasis (GO:0055080)	1/7	0.331007	0.870666	2.82182	3.11985	CNNM4
cellular response to caffeine (GO:0071313)	1/7	0.331007	0.870666	2.82182	3.11985	RYR2
chemical homeostasis within a tissue (GO:0048875)	1/7	0.331007	0.870666	2.82182	3.11985	OAS1
cleavage furrow formation (GO:0036089)	1/7	0.331007	0.870666	2.82182	3.11985	SPIRE2
creatine metabolic process (GO:0006600)	1/7	0.331007	0.870666	2.82182	3.11985	GATM
cyclic nucleotide transport (GO:0070729)	1/7	0.331007	0.870666	2.82182	3.11985	LRRC8A
cytochrome complex assembly (GO:0017004)	1/7	0.331007	0.870666	2.82182	3.11985	CYBA
deadenylation-dependent decapping of nuclear-transcribed mRNA (GO:0000290)	1/7	0.331007	0.870666	2.82182	3.11985	DCP2
definitive hemopoiesis (GO:0060216)	1/7	0.331007	0.870666	2.82182	3.11985	LYL1
detection of molecule of bacterial origin (GO:0032490)	1/7	0.331007	0.870666	2.82182	3.11985	C4B
detection of muscle stretch (GO:0035995)	1/7	0.331007	0.870666	2.82182	3.11985	PTK2
endosome to lysosome transport via multivesicular body sorting pathway (GO:0032510)	1/7	0.331007	0.870666	2.82182	3.11985	LYST
fatty acid elongation, monounsaturated fatty acid (GO:0034625)	1/7	0.331007	0.870666	2.82182	3.11985	ELOVL7
fatty acid elongation, polyunsaturated fatty acid (GO:0034626)	1/7	0.331007	0.870666	2.82182	3.11985	ELOVL7
fatty acid elongation, saturated fatty acid (GO:0019367)	1/7	0.331007	0.870666	2.82182	3.11985	ELOVL7
fatty acid elongation, unsaturated fatty acid (GO:0019368)	1/7	0.331007	0.870666	2.82182	3.11985	ELOVL7
G-quadruplex DNA unwinding (GO:0044806)	1/7	0.331007	0.870666	2.82182	3.11985	BLM
glutamine transport (GO:0006868)	1/7	0.331007	0.870666	2.82182	3.11985	SLC38A5
histone H3-K4 dimethylation (GO:0044648)	1/7	0.331007	0.870666	2.82182	3.11985	PRDM9
L-alanine transport (GO:0015808)	1/7	0.331007	0.870666	2.82182	3.11985	SLC38A5
left/right pattern formation (GO:0060972)	1/7	0.331007	0.870666	2.82182	3.11985	SETDB2
long-term synaptic depression (GO:0060292)	1/7	0.331007	0.870666	2.82182	3.11985	SLC24A1
marginal zone B cell differentiation (GO:0002315)	1/7	0.331007	0.870666	2.82182	3.11985	NOTCH2
membrane biogenesis (GO:0044091)	1/7	0.331007	0.870666	2.82182	3.11985	CLIP3
miRNA loading onto RISC involved in gene silencing by miRNA (GO:0035280)	1/7	0.331007	0.870666	2.82182	3.11985	ADAR
mitral valve development (GO:0003174)	1/7	0.331007	0.870666	2.82182	3.11985	ACVR1
modulation by symbiont of host apoptotic process (GO:0052150)	1/7	0.331007	0.870666	2.82182	3.11985	RNF213
modulation by symbiont of host defense response (GO:0052031)	1/7	0.331007	0.870666	2.82182	3.11985	B2M
monoacylglycerol catabolic process (GO:0052651)	1/7	0.331007	0.870666	2.82182	3.11985	ABHD6
mRNA pseudouridine synthesis (GO:1990481)	1/7	0.331007	0.870666	2.82182	3.11985	PUS7
mRNA transcription by RNA polymerase II (GO:0042789)	1/7	0.331007	0.870666	2.82182	3.11985	TFCP2
negative regulation of cytoplasmic translation (GO:2000766)	1/7	0.331007	0.870666	2.82182	3.11985	CPEB2
negative regulation of dendritic spine development (GO:0061000)	1/7	0.331007	0.870666	2.82182	3.11985	NGEF
negative regulation of DNA repair (GO:0045738)	1/7	0.331007	0.870666	2.82182	3.11985	UBR5
negative regulation of heart rate (GO:0010459)	1/7	0.331007	0.870666	2.82182	3.11985	RNLS
negative regulation of interferon-gamma-mediated signaling pathway (GO:0060336)	1/7	0.331007	0.870666	2.82182	3.11985	PARP14
negative regulation of lymphocyte differentiation (GO:0045620)	1/7	0.331007	0.870666	2.82182	3.11985	IFNB1
negative regulation of protein K63-linked ubiquitination (GO:1900045)	1/7	0.331007	0.870666	2.82182	3.11985	UBR5
negative regulation of protein kinase activity by regulation of protein phosphorylation (GO:0044387)	1/7	0.331007	0.870666	2.82182	3.11985	ADAR
negative regulation of response to interferon-gamma (GO:0060331)	1/7	0.331007	0.870666	2.82182	3.11985	PARP14
negative regulation of retinoic acid receptor signaling pathway (GO:0048387)	1/7	0.331007	0.870666	2.82182	3.11985	EZH2
negative regulation of striated muscle tissue development (GO:0045843)	1/7	0.331007	0.870666	2.82182	3.11985	USP19
negative regulation of type 2 immune response (GO:0002829)	1/7	0.331007	0.870666	2.82182	3.11985	IFNB1
nose development (GO:0043584)	1/7	0.331007	0.870666	2.82182	3.11985	GLI3
pericardium morphogenesis (GO:0003344)	1/7	0.331007	0.870666	2.82182	3.11985	LRP6
photoreceptor cell differentiation (GO:0046530)	1/7	0.331007	0.870666	2.82182	3.11985	STAT3
pituitary gland development (GO:0021983)	1/7	0.331007	0.870666	2.82182	3.11985	SOX2
positive regulation of adenylate cyclase activity (GO:0045762)	1/7	0.331007	0.870666	2.82182	3.11985	CACNA1D
positive regulation of cardiac epithelial to mesenchymal transition (GO:0062043)	1/7	0.331007	0.870666	2.82182	3.11985	ACVR1
positive regulation of cardiac muscle cell differentiation (GO:2000727)	1/7	0.331007	0.870666	2.82182	3.11985	MYOCD
positive regulation of fibroblast apoptotic process (GO:2000271)	1/7	0.331007	0.870666	2.82182	3.11985	TP63
positive regulation of gastrulation (GO:2000543)	1/7	0.331007	0.870666	2.82182	3.11985	SCX
positive regulation of gliogenesis (GO:0014015)	1/7	0.331007	0.870666	2.82182	3.11985	IL6
positive regulation of helicase activity (GO:0051096)	1/7	0.331007	0.870666	2.82182	3.11985	GTF2H2
positive regulation of histone H3-K9 methylation (GO:0051574)	1/7	0.331007	0.870666	2.82182	3.11985	ZNF304
positive regulation of humoral immune response (GO:0002922)	1/7	0.331007	0.870666	2.82182	3.11985	CCR7
positive regulation of interleukin-23 production (GO:0032747)	1/7	0.331007	0.870666	2.82182	3.11985	MYD88
positive regulation of intracellular estrogen receptor signaling pathway (GO:0033148)	1/7	0.331007	0.870666	2.82182	3.11985	PAK1
positive regulation of miRNA mediated inhibition of translation (GO:1905618)	1/7	0.331007	0.870666	2.82182	3.11985	STAT3
positive regulation of multicellular organism growth (GO:0040018)	1/7	0.331007	0.870666	2.82182	3.11985	GHRL
positive regulation of natural killer cell cytokine production (GO:0002729)	1/7	0.331007	0.870666	2.82182	3.11985	HLA-F
positive regulation of potassium ion import across plasma membrane (GO:1903288)	1/7	0.331007	0.870666	2.82182	3.11985	WNK1
positive regulation of receptor catabolic process (GO:2000646)	1/7	0.331007	0.870666	2.82182	3.11985	DTX3L
positive regulation of synaptic plasticity (GO:0031915)	1/7	0.331007	0.870666	2.82182	3.11985	EPHB2
positive regulation of synaptic transmission, GABAergic (GO:0032230)	1/7	0.331007	0.870666	2.82182	3.11985	ZDHHC3
positive regulation of type I interferon-mediated signaling pathway (GO:0060340)	1/7	0.331007	0.870666	2.82182	3.11985	MAVS
positive regulation of vascular associated smooth muscle cell differentiation (GO:1905065)	1/7	0.331007	0.870666	2.82182	3.11985	MYOCD
protection from non-homologous end joining at telomere (GO:0031848)	1/7	0.331007	0.870666	2.82182	3.11985	TERF2IP
protein desumoylation (GO:0016926)	1/7	0.331007	0.870666	2.82182	3.11985	SENP3
purine-containing compound metabolic process (GO:0072521)	1/7	0.331007	0.870666	2.82182	3.11985	MACROD1
receptor-mediated endocytosis of virus by host cell (GO:0019065)	1/7	0.331007	0.870666	2.82182	3.11985	PIKFYVE
regulation of atrial cardiac muscle cell membrane repolarization (GO:0060372)	1/7	0.331007	0.870666	2.82182	3.11985	CACNA1D
regulation of calcidiol 1-monooxygenase activity (GO:0060558)	1/7	0.331007	0.870666	2.82182	3.11985	NFKB1
regulation of cytoplasmic mRNA processing body assembly (GO:0010603)	1/7	0.331007	0.870666	2.82182	3.11985	CNOT6
regulation of defense response to bacterium (GO:1900424)	1/7	0.331007	0.870666	2.82182	3.11985	CYBA
regulation of entry of bacterium into host cell (GO:2000535)	1/7	0.331007	0.870666	2.82182	3.11985	EXOC7
regulation of fat cell proliferation (GO:0070344)	1/7	0.331007	0.870666	2.82182	3.11985	PID1
regulation of growth hormone secretion (GO:0060123)	1/7	0.331007	0.870666	2.82182	3.11985	GHRL
regulation of histone deacetylase activity (GO:1901725)	1/7	0.331007	0.870666	2.82182	3.11985	PRKD2
regulation of lens fiber cell differentiation (GO:1902746)	1/7	0.331007	0.870666	2.82182	3.11985	SPRED3
regulation of lysosomal protein catabolic process (GO:1905165)	1/7	0.331007	0.870666	2.82182	3.11985	GBA
regulation of MDA-5 signaling pathway (GO:0039533)	1/7	0.331007	0.870666	2.82182	3.11985	DDX60
regulation of MHC class I biosynthetic process (GO:0045343)	1/7	0.331007	0.870666	2.82182	3.11985	IFNB1
regulation of microtubule binding (GO:1904526)	1/7	0.331007	0.870666	2.82182	3.11985	ABL1
regulation of miRNA mediated inhibition of translation (GO:1905616)	1/7	0.331007	0.870666	2.82182	3.11985	STAT3
regulation of mitochondrial membrane permeability involved in apoptotic process (GO:1902108)	1/7	0.331007	0.870666	2.82182	3.11985	MTRNR2L5
regulation of myosin-light-chain-phosphatase activity (GO:0035507)	1/7	0.331007	0.870666	2.82182	3.11985	PPP1R12A
regulation of natural killer cell cytokine production (GO:0002727)	1/7	0.331007	0.870666	2.82182	3.11985	HLA-F
regulation of necrotic cell death (GO:0010939)	1/7	0.331007	0.870666	2.82182	3.11985	HEBP2
regulation of potassium ion export across plasma membrane (GO:1903764)	1/7	0.331007	0.870666	2.82182	3.11985	KCNH2
regulation of Rab protein signal transduction (GO:0032483)	1/7	0.331007	0.870666	2.82182	3.11985	DENND3
regulation of skeletal muscle satellite cell proliferation (GO:0014842)	1/7	0.331007	0.870666	2.82182	3.11985	EPHB1
regulation of smooth muscle cell differentiation (GO:0051150)	1/7	0.331007	0.870666	2.82182	3.11985	MYOCD
regulation of T cell tolerance induction (GO:0002664)	1/7	0.331007	0.870666	2.82182	3.11985	HLA-B
regulation of toll-like receptor 7 signaling pathway (GO:0034155)	1/7	0.331007	0.870666	2.82182	3.11985	RSAD2
regulation of transcription from RNA polymerase II promoter involved in myocardial precursor cell differentiation (GO:0003256)	1/7	0.331007	0.870666	2.82182	3.11985	MYOCD
regulation of tubulin deacetylation (GO:0090043)	1/7	0.331007	0.870666	2.82182	3.11985	TPPP
regulation of vascular associated smooth muscle cell apoptotic process (GO:1905459)	1/7	0.331007	0.870666	2.82182	3.11985	MFN2
regulation of vesicle size (GO:0097494)	1/7	0.331007	0.870666	2.82182	3.11985	RIN3
release of sequestered calcium ion into cytosol by endoplasmic reticulum (GO:1903514)	1/7	0.331007	0.870666	2.82182	3.11985	RYR2
response to alkaloid (GO:0043279)	1/7	0.331007	0.870666	2.82182	3.11985	RYR2
response to caffeine (GO:0031000)	1/7	0.331007	0.870666	2.82182	3.11985	RYR2
response to host defenses (GO:0052200)	1/7	0.331007	0.870666	2.82182	3.11985	B2M
response to lead ion (GO:0010288)	1/7	0.331007	0.870666	2.82182	3.11985	PLSCR1
ribosomal large subunit export from nucleus (GO:0000055)	1/7	0.331007	0.870666	2.82182	3.11985	NUP88
ribosomal small subunit export from nucleus (GO:0000056)	1/7	0.331007	0.870666	2.82182	3.11985	NUP88
SA node cell action potential (GO:0086015)	1/7	0.331007	0.870666	2.82182	3.11985	CACNA1D
serine transport (GO:0032329)	1/7	0.331007	0.870666	2.82182	3.11985	SLC38A5
succinate transport (GO:0015744)	1/7	0.331007	0.870666	2.82182	3.11985	SLC13A3
surfactant homeostasis (GO:0043129)	1/7	0.331007	0.870666	2.82182	3.11985	OAS1
synaptic vesicle docking (GO:0016081)	1/7	0.331007	0.870666	2.82182	3.11985	UNC13B
T cell apoptotic process (GO:0070231)	1/7	0.331007	0.870666	2.82182	3.11985	GLI3
thiamine-containing compound metabolic process (GO:0042723)	1/7	0.331007	0.870666	2.82182	3.11985	SLC19A2
TRAIL-activated apoptotic signaling pathway (GO:0036462)	1/7	0.331007	0.870666	2.82182	3.11985	ZDHHC3
tRNA threonylcarbamoyladenosine metabolic process (GO:0070525)	1/7	0.331007	0.870666	2.82182	3.11985	TP53RK
vitamin A metabolic process (GO:0006776)	1/7	0.331007	0.870666	2.82182	3.11985	LRAT
positive regulation of protein localization to membrane (GO:1905477)	7/101	0.333514	0.870666	1.26173	1.38546	CLIP3;YWHAE;ITGAM;ITGA3;ARHGEF16;EPHB2;TP63
regulation of canonical Wnt signaling pathway (GO:0060828)	16/253	0.339094	0.870666	1.14443	1.23767	TCF7L2;AMFR;USP34;GLI3;PSMB8;NFKB1;PSMB9;RBX1;LRP6;SOX2;PSMA3;SFRP2;SDHAF2;WNK1;UBR5;PSMF1
negative regulation of cellular catabolic process (GO:0031330)	5/69	0.340947	0.870666	1.32341	1.42403	DAP;DAPL1;STAT3;TAB3;NUPR1
RNA 3'-end processing (GO:0031123)	5/69	0.340947	0.870666	1.32341	1.42403	SUPV3L1;CPSF7;PNPT1;SYMPK;SRSF7
acyl-CoA metabolic process (GO:0006637)	3/37	0.341241	0.870666	1.49437	1.6067	ACSM3;OXSM;ACACA
negative regulation of endothelial cell proliferation (GO:0001937)	3/37	0.341241	0.870666	1.49437	1.6067	STAT1;COL4A3;GHRL
negative regulation of epithelial cell apoptotic process (GO:1904036)	3/37	0.341241	0.870666	1.49437	1.6067	TCF7L2;NUPR1;GAS6
phagocytosis, engulfment (GO:0006911)	3/37	0.341241	0.870666	1.49437	1.6067	ITGAM;MYH9;AIF1
positive regulation of myeloid cell differentiation (GO:0045639)	3/37	0.341241	0.870666	1.49437	1.6067	SCIN;STAT1;STAT3
regulation of actin cytoskeleton reorganization (GO:2000249)	3/37	0.341241	0.870666	1.49437	1.6067	NOTCH2;BAIAP2L1;ABL1
actin filament organization (GO:0007015)	10/152	0.342348	0.870666	1.19336	1.2792	BAIAP2L1;SCIN;AVIL;NLRP5;SPIRE2;GHRL;AIF1;SHROOM4;LMOD2;CLRN1
protein O-linked glycosylation (GO:0006493)	7/102	0.342664	0.870666	1.24838	1.33702	DPM2;GALNT14;GXYLT1;MUC7;ST8SIA6;POMGNT1;FKTN
heart morphogenesis (GO:0003007)	4/53	0.342853	0.870666	1.38269	1.4801	ACVR1;RYR2;MDM4;PTK2
positive regulation of NIK/NF-kappaB signaling (GO:1901224)	4/53	0.342853	0.870666	1.38269	1.4801	TERF2IP;EIF2AK2;LGALS9;NMI
positive regulation of cysteine-type endopeptidase activity involved in apoptotic process (GO:0043280)	8/119	0.346065	0.870666	1.22113	1.29577	BCL2L13;DAP;EGLN3;ACVR1C;COL4A3;NLRP2;LGALS9;CTSD
negative regulation of phosphorylation (GO:0042326)	6/86	0.347609	0.870666	1.27054	1.34255	PID1;CDKN2A;TERF2IP;NUPR1;EPHB2;LRP6
regulation of neuron death (GO:1901214)	6/86	0.347609	0.870666	1.27054	1.34255	EGLN3;ITGAM;GBA;HLA-F;EPHB1;BTBD10
cellular calcium ion homeostasis (GO:0006874)	9/136	0.34834	0.870666	1.20076	1.26629	GCM2;YWHAE;CALB2;RYR2;SLC24A1;CCL23;CALB1;PML;TMCO1
amino acid import (GO:0043090)	2/22	0.34966	0.870666	1.69336	1.77937	SLC7A5;SLC16A2
cellular response to nerve growth factor stimulus (GO:1990090)	2/22	0.34966	0.870666	1.69336	1.77937	EHD1;STMN2
error-free translesion synthesis (GO:0070987)	2/22	0.34966	0.870666	1.69336	1.77937	RFC2;RPA3
homologous chromosome segregation (GO:0045143)	2/22	0.34966	0.870666	1.69336	1.77937	PRDM9;PTTG1
limb morphogenesis (GO:0035108)	2/22	0.34966	0.870666	1.69336	1.77937	GLI3;LRP6
maturation of 5.8S rRNA from tricistronic rRNA transcript (SSU-rRNA, 5.8S rRNA, LSU-rRNA) (GO:0000466)	2/22	0.34966	0.870666	1.69336	1.77937	ERI2;NOL9
microglial cell activation (GO:0001774)	2/22	0.34966	0.870666	1.69336	1.77937	ITGAM;AIF1
mRNA modification (GO:0016556)	2/22	0.34966	0.870666	1.69336	1.77937	PUS7;CMTR1
natural killer cell mediated cytotoxicity (GO:0042267)	2/22	0.34966	0.870666	1.69336	1.77937	KLRF2;LYST
negative regulation of DNA recombination at telomere (GO:0048239)	2/22	0.34966	0.870666	1.69336	1.77937	POLR2F;TERF2IP
positive regulation of amyloid precursor protein catabolic process (GO:1902993)	2/22	0.34966	0.870666	1.69336	1.77937	LRRTM3;ABCG1
protein mannosylation (GO:0035268)	2/22	0.34966	0.870666	1.69336	1.77937	DPM2;FKTN
regulation of DNA recombination at telomere (GO:0072695)	2/22	0.34966	0.870666	1.69336	1.77937	POLR2F;TERF2IP
regulation of lipid storage (GO:0010883)	2/22	0.34966	0.870666	1.69336	1.77937	IL6;NFKB1
regulation of vacuole organization (GO:0044088)	2/22	0.34966	0.870666	1.69336	1.77937	IFT88;PIKFYVE
regulation of viral release from host cell (GO:1902186)	2/22	0.34966	0.870666	1.69336	1.77937	TRIM31;PML
rRNA methylation (GO:0031167)	2/22	0.34966	0.870666	1.69336	1.77937	EMG1;ZCCHC4
positive regulation of Wnt signaling pathway (GO:0030177)	10/153	0.349829	0.870666	1.18495	1.24457	PSMA3;SFRP2;WNK1;UBR5;USP34;PSMF1;NFKB1;PSMB8;PSMB9;SULF2
carbohydrate homeostasis (GO:0033500)	5/70	0.352162	0.870666	1.30298	1.35988	TCF7L2;CRTC2;IL6;OAS1;STAT3
cytoplasmic microtubule organization (GO:0031122)	4/54	0.355736	0.870666	1.35496	1.40045	CLIP3;CCDC88B;CAMSAP3;TPPP
regulation of cellular amino acid metabolic process (GO:0006521)	4/54	0.355736	0.870666	1.35496	1.40045	PSMA3;PSMF1;PSMB8;PSMB9
regulation of proteasomal protein catabolic process (GO:0061136)	4/54	0.355736	0.870666	1.35496	1.40045	DESI1;NUPR1;PSMF1;USP19
striated muscle contraction (GO:0006941)	4/54	0.355736	0.870666	1.35496	1.40045	KCNH2;RYR2;SMPX;TNNC2
lysosome organization (GO:0007040)	3/38	0.356766	0.870666	1.4516	1.49613	GBA;ACP2;CLN5
positive regulation of production of molecular mediator of immune response (GO:0002702)	3/38	0.356766	0.870666	1.4516	1.49613	SLC7A5;IL6;EPHB2
regulation of cell communication (GO:0010646)	3/38	0.356766	0.870666	1.4516	1.49613	RYR2;SCG5;TDGF1
ventricular septum development (GO:0003281)	3/38	0.356766	0.870666	1.4516	1.49613	ACVR1;MDM4;ZFPM2
negative regulation of angiogenesis (GO:0016525)	6/87	0.357673	0.870666	1.25479	1.29009	MECP2;CXCL10;STAT1;COL4A3;GHRL;PML
regulation of transcription from RNA polymerase II promoter in response to stress (GO:0043618)	6/87	0.357673	0.870666	1.25479	1.29009	PSMA3;EGLN3;PSMF1;PSMB8;RBX1;PSMB9
regulation of mitotic cell cycle phase transition (GO:1901990)	12/188	0.358032	0.870666	1.15539	1.18673	YWHAE;PSMA3;DCTN3;CEP192;PSMF1;PCNT;SFI1;ANAPC1;PSMB8;CDK5RAP2;CEP78;PSMB9
regulation of nucleic acid-templated transcription (GO:1903506)	26/430	0.36439	0.870666	1.09111	1.10151	ZNF331;RHOXF1;WWC1;ONECUT1;ZBTB4;SOX2;LYL1;SBNO2;ZMIZ1;ZNF280A;NSD1;ABL1;PATZ1;TRIM22;ZNF263;PHF12;STAT3;ESRRB;SOX14;PML;HINFP;TERF2IP;ZSCAN26;AJUBA;EZH2;ZNF431
regulation of GTPase activity (GO:0043087)	12/189	0.364838	0.870666	1.1488	1.15833	CCL23;WNK1;CCL20;CHN2;TBC1D30;TBC1D7;ASAP3;EVI5L;CPEB2;NGEF;PTK2;EZH2
positive regulation of transcription, DNA-templated (GO:0045893)	69/1183	0.366868	0.870666	1.05125	1.05414	CRTC2;PID1;NCF1;ONECUT1;HNF4G;SCX;ZC3H8;ELK1;GLI3;SOX2;LYL1;ZNF609;SFR1;NKRF;ZMIZ1;SIN3A;FAM170A;TP63;CDK5RAP2;HMGN1;KCNH2;ACVR1;FOXD3;MYOCD;PPP1R12A;DTX3L;DDX58;NCOA3;PARP9;ARID1A;ETV5;PLSCR1;SFRP2;RFX4;TFAM;HOXB2;PRKD2;ZFPM2;SKAP1;FOXC2;BLM;LEF1;LRP6;SBNO2;PLAGL1;NSD1;ABL1;HIVEP3;ZNF304;MLXIP;TCF7L2;ZNF263;STAT1;IFNB1;MACC1;STAT3;ESRRB;SS18L2;ZNF76;NR1D1;NFKB1;PML;HINFP;CXCL10;IL6;MAVS;TFCP2;HO…
negative regulation of binding (GO:0051100)	6/88	0.367756	0.870666	1.23942	1.23984	LEF1;SYMPK;ZNF304;ARHGAP28;IFIT1;IFIT2
retrograde transport, endosome to Golgi (GO:0042147)	6/88	0.367756	0.870666	1.23942	1.23984	TMEM87B;PIKFYVE;HEATR5A;VPS52;VTI1A;CLN5
adenosine to inosine editing (GO:0006382)	1/8	0.36835	0.870666	2.41858	2.41549	ADAR
anterograde axonal protein transport (GO:0099641)	1/8	0.36835	0.870666	2.41858	2.41549	RAB27B
autophagosome-lysosome fusion (GO:0061909)	1/8	0.36835	0.870666	2.41858	2.41549	VPS39
axo-dendritic protein transport (GO:0099640)	1/8	0.36835	0.870666	2.41858	2.41549	RAB27B
basic amino acid transport (GO:0015802)	1/8	0.36835	0.870666	2.41858	2.41549	SLC3A1
cardiac atrium development (GO:0003230)	1/8	0.36835	0.870666	2.41858	2.41549	MDM4
cardiac muscle hypertrophy (GO:0003300)	1/8	0.36835	0.870666	2.41858	2.41549	RYR2
cellular response to angiotensin (GO:1904385)	1/8	0.36835	0.870666	2.41858	2.41549	NFKB1
cellular response to epinephrine stimulus (GO:0071872)	1/8	0.36835	0.870666	2.41858	2.41549	RYR2
cellular response to hepatocyte growth factor stimulus (GO:0035729)	1/8	0.36835	0.870666	2.41858	2.41549	TDGF1
cellular response to interferon-alpha (GO:0035457)	1/8	0.36835	0.870666	2.41858	2.41549	GAS6
cellular response to UV-B (GO:0071493)	1/8	0.36835	0.870666	2.41858	2.41549	MME
commissural neuron axon guidance (GO:0071679)	1/8	0.36835	0.870666	2.41858	2.41549	EPHB2
dendritic spine maintenance (GO:0097062)	1/8	0.36835	0.870666	2.41858	2.41549	ITGA3
DNA damage induced protein phosphorylation (GO:0006975)	1/8	0.36835	0.870666	2.41858	2.41549	ABL1
ER overload response (GO:0006983)	1/8	0.36835	0.870666	2.41858	2.41549	TMCO1
establishment of protein localization to peroxisome (GO:0072663)	1/8	0.36835	0.870666	2.41858	2.41549	PEX1
fusion of virus membrane with host plasma membrane (GO:0019064)	1/8	0.36835	0.870666	2.41858	2.41549	GAS6
glycoside catabolic process (GO:0016139)	1/8	0.36835	0.870666	2.41858	2.41549	GUSB
histone H2A-K119 monoubiquitination (GO:0036353)	1/8	0.36835	0.870666	2.41858	2.41549	TRIM37
histone H3-K4 monomethylation (GO:0097692)	1/8	0.36835	0.870666	2.41858	2.41549	PRDM9
immune response-inhibiting cell surface receptor signaling pathway (GO:0002767)	1/8	0.36835	0.870666	2.41858	2.41549	LILRB4
immunological synapse formation (GO:0001771)	1/8	0.36835	0.870666	2.41858	2.41549	CCR7
lens fiber cell differentiation (GO:0070306)	1/8	0.36835	0.870666	2.41858	2.41549	TDRD7
membrane fusion involved in viral entry into host cell (GO:0039663)	1/8	0.36835	0.870666	2.41858	2.41549	GAS6
mitochondrial respiratory chain complex III assembly (GO:0034551)	1/8	0.36835	0.870666	2.41858	2.41549	UQCC2
myeloid leukocyte mediated immunity (GO:0002444)	1/8	0.36835	0.870666	2.41858	2.41549	IL6
negative regulation by symbiont of host apoptotic process (GO:0033668)	1/8	0.36835	0.870666	2.41858	2.41549	RNF213
negative regulation by symbiont of host programmed cell death (GO:0052041)	1/8	0.36835	0.870666	2.41858	2.41549	RNF213
negative regulation of actin nucleation (GO:0051126)	1/8	0.36835	0.870666	2.41858	2.41549	CTNNA2
negative regulation of amyloid-beta clearance (GO:1900222)	1/8	0.36835	0.870666	2.41858	2.41549	MYOCD
negative regulation of CD4-positive, alpha-beta T cell proliferation (GO:2000562)	1/8	0.36835	0.870666	2.41858	2.41549	LGALS9
negative regulation of chromosome organization (GO:2001251)	1/8	0.36835	0.870666	2.41858	2.41549	TERF2IP
negative regulation of glial cell apoptotic process (GO:0034351)	1/8	0.36835	0.870666	2.41858	2.41549	GAS6
negative regulation of glucose import (GO:0046325)	1/8	0.36835	0.870666	2.41858	2.41549	PID1
negative regulation of long-term synaptic potentiation (GO:1900272)	1/8	0.36835	0.870666	2.41858	2.41549	ABL1
negative regulation of microglial cell activation (GO:1903979)	1/8	0.36835	0.870666	2.41858	2.41549	NR1D1
negative regulation of mitochondrial membrane potential (GO:0010917)	1/8	0.36835	0.870666	2.41858	2.41549	HEBP2
negative regulation of monooxygenase activity (GO:0032769)	1/8	0.36835	0.870666	2.41858	2.41549	NFKB1
negative regulation of mRNA polyadenylation (GO:1900364)	1/8	0.36835	0.870666	2.41858	2.41549	ZC3H14
negative regulation of muscle cell apoptotic process (GO:0010656)	1/8	0.36835	0.870666	2.41858	2.41549	LRP6
negative regulation of neural precursor cell proliferation (GO:2000178)	1/8	0.36835	0.870666	2.41858	2.41549	SLC16A2
negative regulation of osteoblast proliferation (GO:0033689)	1/8	0.36835	0.870666	2.41858	2.41549	EIF2AK2
negative regulation of phospholipase activity (GO:0010519)	1/8	0.36835	0.870666	2.41858	2.41549	ABL1
negative regulation of response to reactive oxygen species (GO:1901032)	1/8	0.36835	0.870666	2.41858	2.41549	GPR37L1
negative regulation of sodium ion transport (GO:0010766)	1/8	0.36835	0.870666	2.41858	2.41549	WNK1
negative regulation of striated muscle cell apoptotic process (GO:0010664)	1/8	0.36835	0.870666	2.41858	2.41549	NUPR1
neurotransmitter receptor diffusion trapping (GO:0099628)	1/8	0.36835	0.870666	2.41858	2.41549	CACNG7
peptidyl-proline hydroxylation to 4-hydroxy-L-proline (GO:0018401)	1/8	0.36835	0.870666	2.41858	2.41549	EGLN3
plasma membrane phospholipid scrambling (GO:0017121)	1/8	0.36835	0.870666	2.41858	2.41549	PLSCR1
positive regulation of adaptive immune response (GO:0002821)	1/8	0.36835	0.870666	2.41858	2.41549	SKAP1
positive regulation of Arp2/3 complex-mediated actin nucleation (GO:2000601)	1/8	0.36835	0.870666	2.41858	2.41549	WASF3
positive regulation of CD4-positive, alpha-beta T cell differentiation (GO:0043372)	1/8	0.36835	0.870666	2.41858	2.41549	ZBTB7B
positive regulation of cell migration by vascular endothelial growth factor signaling pathway (GO:0038089)	1/8	0.36835	0.870666	2.41858	2.41549	PRKD2
positive regulation of cysteine-type endopeptidase activity involved in apoptotic signaling pathway (GO:2001269)	1/8	0.36835	0.870666	2.41858	2.41549	LGALS9
positive regulation of defense response to bacterium (GO:1900426)	1/8	0.36835	0.870666	2.41858	2.41549	CYBA
positive regulation of endocytic recycling (GO:2001137)	1/8	0.36835	0.870666	2.41858	2.41549	EHD1
positive regulation of extracellular matrix disassembly (GO:0090091)	1/8	0.36835	0.870666	2.41858	2.41549	IL6
positive regulation of fibroblast migration (GO:0010763)	1/8	0.36835	0.870666	2.41858	2.41549	PTK2
positive regulation of intracellular steroid hormone receptor signaling pathway (GO:0033145)	1/8	0.36835	0.870666	2.41858	2.41549	PAK1
positive regulation of leukocyte differentiation (GO:1902107)	1/8	0.36835	0.870666	2.41858	2.41549	LGALS9
positive regulation of melanin biosynthetic process (GO:0048023)	1/8	0.36835	0.870666	2.41858	2.41549	ASIP
positive regulation of muscle contraction (GO:0045933)	1/8	0.36835	0.870666	2.41858	2.41549	MYOCD
positive regulation of myeloid cell apoptotic process (GO:0033034)	1/8	0.36835	0.870666	2.41858	2.41549	CDKN2A
positive regulation of myotube differentiation (GO:0010831)	1/8	0.36835	0.870666	2.41858	2.41549	ATP11A
positive regulation of protein localization to early endosome (GO:1902966)	1/8	0.36835	0.870666	2.41858	2.41549	DTX3L
positive regulation of protein localization to endosome (GO:1905668)	1/8	0.36835	0.870666	2.41858	2.41549	DTX3L
positive regulation of secondary metabolite biosynthetic process (GO:1900378)	1/8	0.36835	0.870666	2.41858	2.41549	ASIP
positive regulation of steroid biosynthetic process (GO:0010893)	1/8	0.36835	0.870666	2.41858	2.41549	NR1D1
postsynaptic density organization (GO:0097106)	1/8	0.36835	0.870666	2.41858	2.41549	NRXN1
postsynaptic neurotransmitter receptor diffusion trapping (GO:0098970)	1/8	0.36835	0.870666	2.41858	2.41549	CACNG7
pre-replicative complex assembly involved in nuclear cell cycle DNA replication (GO:0006267)	1/8	0.36835	0.870666	2.41858	2.41549	MCMDC2
progesterone receptor signaling pathway (GO:0050847)	1/8	0.36835	0.870666	2.41858	2.41549	UBR5
protein deglutamylation (GO:0035608)	1/8	0.36835	0.870666	2.41858	2.41549	AGBL3
protein deglycosylation (GO:0006517)	1/8	0.36835	0.870666	2.41858	2.41549	NGLY1
protein localization to presynapse (GO:1905383)	1/8	0.36835	0.870666	2.41858	2.41549	RAB27B
regulation of ATPase-coupled calcium transmembrane transporter activity (GO:1901894)	1/8	0.36835	0.870666	2.41858	2.41549	RYR2
regulation of cardiac muscle cell action potential involved in regulation of contraction (GO:0098909)	1/8	0.36835	0.870666	2.41858	2.41549	FGF13
regulation of CD8-positive, alpha-beta T cell proliferation (GO:2000564)	1/8	0.36835	0.870666	2.41858	2.41549	HLA-A
regulation of Cdc42 protein signal transduction (GO:0032489)	1/8	0.36835	0.870666	2.41858	2.41549	ABL1
regulation of collateral sprouting (GO:0048670)	1/8	0.36835	0.870666	2.41858	2.41549	FGF13
regulation of cytoplasmic translational elongation (GO:1900247)	1/8	0.36835	0.870666	2.41858	2.41549	CPEB2
regulation of epithelial to mesenchymal transition involved in endocardial cushion formation (GO:1905005)	1/8	0.36835	0.870666	2.41858	2.41549	ACVR1
regulation of intestinal cholesterol absorption (GO:0030300)	1/8	0.36835	0.870666	2.41858	2.41549	LPCAT3
regulation of nitric oxide metabolic process (GO:0080164)	1/8	0.36835	0.870666	2.41858	2.41549	CD47
regulation of osteoclast development (GO:2001204)	1/8	0.36835	0.870666	2.41858	2.41549	NOTCH2
regulation of potassium ion import (GO:1903286)	1/8	0.36835	0.870666	2.41858	2.41549	WNK1
regulation of protein glycosylation (GO:0060049)	1/8	0.36835	0.870666	2.41858	2.41549	FKTN
regulation of protein localization to early endosome (GO:1902965)	1/8	0.36835	0.870666	2.41858	2.41549	DTX3L
regulation of vascular wound healing (GO:0061043)	1/8	0.36835	0.870666	2.41858	2.41549	FOXC2
replication fork protection (GO:0048478)	1/8	0.36835	0.870666	2.41858	2.41549	BLM
respiratory chain complex III assembly (GO:0017062)	1/8	0.36835	0.870666	2.41858	2.41549	UQCC2
response to epinephrine (GO:0071871)	1/8	0.36835	0.870666	2.41858	2.41549	RYR2
response to hepatocyte growth factor (GO:0035728)	1/8	0.36835	0.870666	2.41858	2.41549	TDGF1
response to hydroperoxide (GO:0033194)	1/8	0.36835	0.870666	2.41858	2.41549	RNF112
rRNA base methylation (GO:0070475)	1/8	0.36835	0.870666	2.41858	2.41549	EMG1
snRNA transcription by RNA polymerase III (GO:0042796)	1/8	0.36835	0.870666	2.41858	2.41549	ZC3H8
somatic hypermutation of immunoglobulin genes (GO:0016446)	1/8	0.36835	0.870666	2.41858	2.41549	SAMHD1
store-operated calcium entry (GO:0002115)	1/8	0.36835	0.870666	2.41858	2.41549	ORAI2
T cell mediated cytotoxicity (GO:0001913)	1/8	0.36835	0.870666	2.41858	2.41549	HLA-A
thyroid gland development (GO:0030878)	1/8	0.36835	0.870666	2.41858	2.41549	HOXD3
tubulin complex assembly (GO:0007021)	1/8	0.36835	0.870666	2.41858	2.41549	TBCD
vitamin K metabolic process (GO:0042373)	1/8	0.36835	0.870666	2.41858	2.41549	CYP4F11
water homeostasis (GO:0030104)	1/8	0.36835	0.870666	2.41858	2.41549	SCT
ceramide metabolic process (GO:0006672)	4/55	0.368616	0.870666	1.32833	1.32567	CERS4;GBA;ACER3;ST6GALNAC3
positive regulation of response to DNA damage stimulus (GO:2001022)	4/55	0.368616	0.870666	1.32833	1.32567	SPRED3;EYA1;EYA2;RNF8
negative regulation of cell population proliferation (GO:0008285)	23/379	0.369011	0.870666	1.09518	1.09182	IFITM1;CCL23;MYOCD;CDKN2A;EIF2AK2;NMI;AIF1;IFIT3;PML;SOX2;PAK1;IL6;SFRP2;SCIN;ACVR1C;TMEM115;COL4A3;MFN2;MDM4;NUPR1;SLC16A2;B2M;FKTN
blood vessel endothelial cell migration (GO:0043534)	2/23	0.370186	0.870666	1.61264	1.60256	MYH9;TDGF1
cilium-dependent cell motility (GO:0060285)	2/23	0.370186	0.870666	1.61264	1.60256	DNAH2;CFAP44
cytoskeleton-dependent intracellular transport (GO:0030705)	2/23	0.370186	0.870666	1.61264	1.60256	CCDC88B;MAP6
ear morphogenesis (GO:0042471)	2/23	0.370186	0.870666	1.61264	1.60256	TMIE;EPHB2
negative regulation of GTPase activity (GO:0034260)	2/23	0.370186	0.870666	1.61264	1.60256	WNK1;CPEB2
negative regulation of smoothened signaling pathway (GO:0045879)	2/23	0.370186	0.870666	1.61264	1.60256	RFX4;GLI3
nucleotide metabolic process (GO:0009117)	2/23	0.370186	0.870666	1.61264	1.60256	RNASEH2B;CMPK2
peptidyl-L-cysteine S-palmitoylation (GO:0018230)	2/23	0.370186	0.870666	1.61264	1.60256	CLIP3;ZDHHC3
peptidyl-S-diacylglycerol-L-cysteine biosynthetic process from peptidyl-cysteine (GO:0018231)	2/23	0.370186	0.870666	1.61264	1.60256	CLIP3;ZDHHC3
positive regulation of cholesterol efflux (GO:0010875)	2/23	0.370186	0.870666	1.61264	1.60256	EEPD1;ABCA8
positive regulation of mRNA processing (GO:0050685)	2/23	0.370186	0.870666	1.61264	1.60256	SF3B4;RBMX
regulation of cysteine-type endopeptidase activity (GO:2000116)	2/23	0.370186	0.870666	1.61264	1.60256	SOX2;PSMB9
regulation of mononuclear cell migration (GO:0071675)	2/23	0.370186	0.870666	1.61264	1.60256	AIF1;PTK2
regulation of neural precursor cell proliferation (GO:2000177)	2/23	0.370186	0.870666	1.61264	1.60256	NAP1L1;SLC16A2
regulation of peptidase activity (GO:0052547)	2/23	0.370186	0.870666	1.61264	1.60256	PSMA3;PSMB8
regulation of supramolecular fiber organization (GO:1902903)	2/23	0.370186	0.870666	1.61264	1.60256	CAMSAP3;ABL1
response to nutrient levels (GO:0031667)	2/23	0.370186	0.870666	1.61264	1.60256	SCT;CD68
nucleotide-excision repair (GO:0006289)	7/105	0.370271	0.870666	1.20997	1.20213	RFC2;RPA3;POLR2F;GTF2H2;GTF2H5;HMGN1;RBX1
negative regulation of cellular metabolic process (GO:0031324)	3/39	0.37224	0.870666	1.4112	1.39457	RIN3;NFKB1;OPTN
regulation of T cell differentiation (GO:0045580)	3/39	0.37224	0.870666	1.4112	1.39457	ZMIZ1;IFNB1;ABL1
positive regulation of response to external stimulus (GO:0032103)	9/139	0.372286	0.870666	1.17286	1.15889	PLSCR1;IFNB1;CYBA;GPR4;NMI;CD47;DDX60;AIF1;OPTN
protein modification by small protein removal (GO:0070646)	17/276	0.37261	0.870666	1.11237	1.09815	DESI1;DDX58;USP11;USP34;KEAP1;SENP3;USP18;PSMB8;USP19;PSMB9;IFIH1;PSMA3;RNF128;MDM4;PSMF1;USP41;OTUD3
negative regulation of supramolecular fiber organization (GO:1902904)	5/72	0.374633	0.870666	1.26395	1.24096	CLIP3;CAMSAP3;STMN2;TBCD;FGF13
positive regulation of neurogenesis (GO:0050769)	5/72	0.374633	0.870666	1.26395	1.24096	SPEN;MME;SS18L2;MAP6;NAP1L1
positive regulation of protein secretion (GO:0050714)	5/72	0.374633	0.870666	1.26395	1.24096	UNC13B;TCF7L2;LRRC8A;GHRL;ABCG1
positive regulation of inflammatory response (GO:0050729)	6/89	0.37785	0.870666	1.22442	1.19168	IL6;C2CD4B;GPR4;NUPR1;CD47;NMI
SCF-dependent proteasomal ubiquitin-dependent protein catabolic process (GO:0031146)	6/89	0.37785	0.870666	1.22442	1.19168	PSMA3;FBXO4;PSMF1;PSMB8;RBX1;PSMB9
negative regulation of cell differentiation (GO:0045596)	12/191	0.378503	0.870666	1.13584	1.1035	SOX2;SPRED3;IL6;MYOCD;SFRP2;SDHAF2;ESRRB;HOXB8;ZFPM2;ADAMTS12;USF3;ABCG1
cation transport (GO:0006812)	11/174	0.379343	0.870666	1.14333	1.10825	KCNH3;SCN11A;SCN9A;ATP10D;CNGB3;ANO10;KCNA10;FGF13;KCNK1;SLC38A5;SCN1A
cellular response to organic substance (GO:0071310)	8/123	0.380215	0.870666	1.1784	1.13954	ACVR1;PID1;ACVR1C;MME;NCOA3;LEF1;STAT3;CCR7
DNA damage response, signal transduction by p53 class mediator resulting in cell cycle arrest (GO:0006977)	4/56	0.381479	0.870666	1.30271	1.25542	CNOT6;PLAGL1;MDM4;PML
telomere maintenance (GO:0000723)	4/56	0.381479	0.870666	1.30271	1.25542	RECQL4;BLM;RPA3;TERF2IP
positive regulation of synaptic transmission (GO:0050806)	5/73	0.38587	0.870666	1.2453	1.18585	SLC24A1;CACNG7;NRXN1;EPHB2;ZDHHC3
response to molecule of bacterial origin (GO:0002237)	5/73	0.38587	0.870666	1.2453	1.18585	C4B;IL6;PALM3;IRAK3;LGALS9
ubiquitin-dependent ERAD pathway (GO:0030433)	5/73	0.38587	0.870666	1.2453	1.18585	AMFR;JKAMP;UBXN8;UBE4B;USP19
detection of chemical stimulus involved in sensory perception of bitter taste (GO:0001580)	3/40	0.38764	0.870666	1.37299	1.30115	GNAT2;TAS2R31;RTP1
fatty acid derivative biosynthetic process (GO:1901570)	3/40	0.38764	0.870666	1.37299	1.30115	FASN;PPT2;ACACA
negative regulation of I-kappaB kinase/NF-kappaB signaling (GO:0043124)	3/40	0.38764	0.870666	1.37299	1.30115	STAT1;NR1D1;LILRB4
positive regulation of double-strand break repair (GO:2000781)	3/40	0.38764	0.870666	1.37299	1.30115	DTX3L;SPIRE2;PARP9
positive regulation of autophagy (GO:0010508)	6/90	0.387949	0.870666	1.20978	1.14552	PLEKHF1;TRIM14;TRIM38;TRIM22;OPTN;TPCN1
amino acid import across plasma membrane (GO:0089718)	2/24	0.390448	0.870666	1.53925	1.4476	SLC7A5;SLC16A2
apoptotic nuclear changes (GO:0030262)	2/24	0.390448	0.870666	1.53925	1.4476	ACVR1C;ACIN1
C21-steroid hormone metabolic process (GO:0008207)	2/24	0.390448	0.870666	1.53925	1.4476	FDX1;AKR1C4
carbohydrate biosynthetic process (GO:0016051)	2/24	0.390448	0.870666	1.53925	1.4476	B4GALT1;ST8SIA6
cardiac muscle cell differentiation (GO:0055007)	2/24	0.390448	0.870666	1.53925	1.4476	ACVR1;MYOCD
cellular response to catecholamine stimulus (GO:0071870)	2/24	0.390448	0.870666	1.53925	1.4476	RYR2;ABL1
cholesterol efflux (GO:0033344)	2/24	0.390448	0.870666	1.53925	1.4476	ABCA8;ABCG1
DNA packaging (GO:0006323)	2/24	0.390448	0.870666	1.53925	1.4476	PRM1;CHAF1A
establishment of mitotic spindle orientation (GO:0000132)	2/24	0.390448	0.870666	1.53925	1.4476	DYNLT1;CDK5RAP2
histone monoubiquitination (GO:0010390)	2/24	0.390448	0.870666	1.53925	1.4476	DTX3L;TRIM37
inner ear morphogenesis (GO:0042472)	2/24	0.390448	0.870666	1.53925	1.4476	TMIE;EPHB2
long-chain fatty-acyl-CoA metabolic process (GO:0035336)	2/24	0.390448	0.870666	1.53925	1.4476	ELOVL7;ACSBG2
negative regulation of neuron differentiation (GO:0045665)	2/24	0.390448	0.870666	1.53925	1.4476	SOX2;B2M
nucleotide-excision repair, DNA gap filling (GO:0006297)	2/24	0.390448	0.870666	1.53925	1.4476	RFC2;RPA3
positive regulation of carbohydrate metabolic process (GO:0045913)	2/24	0.390448	0.870666	1.53925	1.4476	ZBTB20;NFKB1
positive regulation of lamellipodium assembly (GO:0010592)	2/24	0.390448	0.870666	1.53925	1.4476	AVIL;CLRN1
positive regulation of neuron apoptotic process (GO:0043525)	2/24	0.390448	0.870666	1.53925	1.4476	ITGAM;NUPR1
potassium ion homeostasis (GO:0055075)	2/24	0.390448	0.870666	1.53925	1.4476	KCNH2;ATP12A
protein K48-linked deubiquitination (GO:0071108)	2/24	0.390448	0.870666	1.53925	1.4476	USP34;OTUD3
purine nucleotide metabolic process (GO:0006163)	2/24	0.390448	0.870666	1.53925	1.4476	NT5E;HPRT1
purine ribonucleotide catabolic process (GO:0009154)	2/24	0.390448	0.870666	1.53925	1.4476	NT5E;HPRT1
regulation of cellular response to transforming growth factor beta stimulus (GO:1903844)	2/24	0.390448	0.870666	1.53925	1.4476	ITGA3;TRIM33
regulation of keratinocyte proliferation (GO:0010837)	2/24	0.390448	0.870666	1.53925	1.4476	NOTCH2;AREG
defense response to bacterium (GO:0042742)	11/176	0.39373	0.870666	1.12935	1.05266	MAVS;IL6;OAS1;OAS2;OAS3;ISG15;HLA-A;LYST;OPTN;MYD88;MBL2
monocarboxylic acid transport (GO:0015718)	4/57	0.394313	0.870666	1.27806	1.18938	SLC16A1;SLCO1A2;AKR1C4;SLC16A2
ribosomal large subunit biogenesis (GO:0042273)	4/57	0.394313	0.870666	1.27806	1.18938	MRPL1;MRTO4;SURF6;MDN1
negative regulation of protein binding (GO:0032091)	5/74	0.397095	0.870666	1.22719	1.13341	CCL23;SYMPK;IFIT1;B2M;IFIT2
positive regulation of transport (GO:0051050)	6/91	0.398045	0.870666	1.19548	1.10127	CLIP3;SCIN;CYBA;CD47;GAS6;IL2RG
negative regulation of macromolecule metabolic process (GO:0010605)	12/194	0.399095	0.870666	1.11694	1.02597	MECP2;NOTCH2;SLC7A5;SFRP2;SETDB2;RIN3;LGALS9;PARP14;PARP9;OPTN;NFKB1;HINFP
negative regulation of transcription, DNA-templated (GO:0045892)	55/948	0.401092	0.870666	1.04436	0.954091	TCP10L;PRDM6;WWC1;ZC3H8;GLI3;MECP2;SOX2;NKRF;VPS72;SIN3A;TP63;SAMD11;FOXD3;ZNF705G;EED;SOX14;PARP9;ETV5;SFRP2;RIPPLY2;IFI27;GAS6;ZFPM2;ZNF431;L3MBTL1;FOXC2;LEF1;ZBTB4;SBNO2;PRDX5;NSD1;ZSCAN10;ZBTB7B;PATZ1;SPEN;IRX2;TCF7L2;ZNF263;STAT1;CDKN2A;PHF12;STAT3;SETDB2;NR1D1;NFKB1;PML;HINFP;DAP;YEATS2;BCL6B;MDM4;TRIM37;MAFK;TRIM33;EZH2
acylglycerol metabolic process (GO:0006639)	3/41	0.402948	0.870666	1.33679	1.21507	ABHD2;DGKA;ABHD6
epithelial cell migration (GO:0010631)	3/41	0.402948	0.870666	1.33679	1.21507	STAT1;PXN;ABL1
hexose metabolic process (GO:0019318)	3/41	0.402948	0.870666	1.33679	1.21507	OAS1;CHST1;GHRL
import into cell (GO:0098657)	3/41	0.402948	0.870666	1.33679	1.21507	SLC7A5;LRRC8A;SLC16A2
nucleobase-containing compound catabolic process (GO:0034655)	3/41	0.402948	0.870666	1.33679	1.21507	SUPV3L1;RNASEH2B;PNPT1
protein methylation (GO:0006479)	3/41	0.402948	0.870666	1.33679	1.21507	NSD1;PRMT3;EZH2
regulation of filopodium assembly (GO:0051489)	3/41	0.402948	0.870666	1.33679	1.21507	GAP43;MIEN1;CCR7
sensory perception of bitter taste (GO:0050913)	3/41	0.402948	0.870666	1.33679	1.21507	GNAT2;TAS2R31;RTP1
acid secretion (GO:0046717)	1/9	0.40361	0.870666	2.11614	1.91999	GHRL
astral microtubule organization (GO:0030953)	1/9	0.40361	0.870666	2.11614	1.91999	TPPP
axon regeneration (GO:0031103)	1/9	0.40361	0.870666	2.11614	1.91999	GAP43
cellular response to leptin stimulus (GO:0044320)	1/9	0.40361	0.870666	2.11614	1.91999	STAT3
cellular response to muramyl dipeptide (GO:0071225)	1/9	0.40361	0.870666	2.11614	1.91999	CHMP5
cytolysis by host of symbiont cells (GO:0051838)	1/9	0.40361	0.870666	2.11614	1.91999	APOL1
cytolysis in other organism involved in symbiotic interaction (GO:0051801)	1/9	0.40361	0.870666	2.11614	1.91999	APOL1
DNA cytosine deamination (GO:0070383)	1/9	0.40361	0.870666	2.11614	1.91999	APOBEC3A
endochondral ossification (GO:0001958)	1/9	0.40361	0.870666	2.11614	1.91999	SCX
exonucleolytic trimming involved in rRNA processing (GO:0000459)	1/9	0.40361	0.870666	2.11614	1.91999	ERI2
exonucleolytic trimming to generate mature 3'-end of 5.8S rRNA from tricistronic rRNA transcript (SSU-rRNA, 5.8S rRNA, LSU-rRNA) (GO:0000467)	1/9	0.40361	0.870666	2.11614	1.91999	ERI2
galactose metabolic process (GO:0006012)	1/9	0.40361	0.870666	2.11614	1.91999	CHST1
glomerular filtration (GO:0003094)	1/9	0.40361	0.870666	2.11614	1.91999	SULF2
IMP metabolic process (GO:0046040)	1/9	0.40361	0.870666	2.11614	1.91999	HPRT1
inner ear receptor cell development (GO:0060119)	1/9	0.40361	0.870666	2.11614	1.91999	IFT88
inositol metabolic process (GO:0006020)	1/9	0.40361	0.870666	2.11614	1.91999	IMPA2
interleukin-23-mediated signaling pathway (GO:0038155)	1/9	0.40361	0.870666	2.11614	1.91999	STAT3
kynurenine metabolic process (GO:0070189)	1/9	0.40361	0.870666	2.11614	1.91999	TDO2
L-ascorbic acid metabolic process (GO:0019852)	1/9	0.40361	0.870666	2.11614	1.91999	CYB5A
L-phenylalanine metabolic process (GO:0006558)	1/9	0.40361	0.870666	2.11614	1.91999	ASRGL1
lipoprotein metabolic process (GO:0042157)	1/9	0.40361	0.870666	2.11614	1.91999	CTSD
lysosomal lumen acidification (GO:0007042)	1/9	0.40361	0.870666	2.11614	1.91999	CLN5
maintenance of apical/basal cell polarity (GO:0035090)	1/9	0.40361	0.870666	2.11614	1.91999	WDR1
maintenance of epithelial cell apical/basal polarity (GO:0045199)	1/9	0.40361	0.870666	2.11614	1.91999	WDR1
mesodermal cell differentiation (GO:0048333)	1/9	0.40361	0.870666	2.11614	1.91999	ITGA3
mitochondrial respirasome assembly (GO:0097250)	1/9	0.40361	0.870666	2.11614	1.91999	HIGD2A
mitral valve morphogenesis (GO:0003183)	1/9	0.40361	0.870666	2.11614	1.91999	ACVR1
muscle cell fate commitment (GO:0042693)	1/9	0.40361	0.870666	2.11614	1.91999	ACVR1
negative regulation of biomineralization (GO:0110150)	1/9	0.40361	0.870666	2.11614	1.91999	GAS6
negative regulation of bone resorption (GO:0045779)	1/9	0.40361	0.870666	2.11614	1.91999	IL6
negative regulation of lipid localization (GO:1905953)	1/9	0.40361	0.870666	2.11614	1.91999	IL6
negative regulation of membrane potential (GO:0045837)	1/9	0.40361	0.870666	2.11614	1.91999	HEBP2
negative regulation of mRNA 3'-end processing (GO:0031441)	1/9	0.40361	0.870666	2.11614	1.91999	ZC3H14
negative regulation of protein-containing complex disassembly (GO:0043242)	1/9	0.40361	0.870666	2.11614	1.91999	IRAK3
negative regulation of systemic arterial blood pressure (GO:0003085)	1/9	0.40361	0.870666	2.11614	1.91999	GPR37L1
nucleoside triphosphate biosynthetic process (GO:0009142)	1/9	0.40361	0.870666	2.11614	1.91999	CMPK2
nucleotide phosphorylation (GO:0046939)	1/9	0.40361	0.870666	2.11614	1.91999	CMPK2
pericardium development (GO:0060039)	1/9	0.40361	0.870666	2.11614	1.91999	LRP6
peroxisomal transport (GO:0043574)	1/9	0.40361	0.870666	2.11614	1.91999	PEX1
peroxisome fission (GO:0016559)	1/9	0.40361	0.870666	2.11614	1.91999	PEX11G
phosphorylation of RNA polymerase II C-terminal domain (GO:0070816)	1/9	0.40361	0.870666	2.11614	1.91999	GTF2H5
plasminogen activation (GO:0031639)	1/9	0.40361	0.870666	2.11614	1.91999	F11
positive regulation of ATP biosynthetic process (GO:2001171)	1/9	0.40361	0.870666	2.11614	1.91999	PID1
positive regulation of megakaryocyte differentiation (GO:0045654)	1/9	0.40361	0.870666	2.11614	1.91999	SCIN
positive regulation of NLRP3 inflammasome complex assembly (GO:1900227)	1/9	0.40361	0.870666	2.11614	1.91999	MYD88
positive regulation of smooth muscle contraction (GO:0045987)	1/9	0.40361	0.870666	2.11614	1.91999	MYOCD
positive regulation of synapse maturation (GO:0090129)	1/9	0.40361	0.870666	2.11614	1.91999	NRXN1
postsynaptic membrane assembly (GO:0097104)	1/9	0.40361	0.870666	2.11614	1.91999	NRXN1
progesterone metabolic process (GO:0042448)	1/9	0.40361	0.870666	2.11614	1.91999	AKR1C4
protein hexamerization (GO:0034214)	1/9	0.40361	0.870666	2.11614	1.91999	LRRC8A
purine nucleobase metabolic process (GO:0006144)	1/9	0.40361	0.870666	2.11614	1.91999	HPRT1
regulation of CD8-positive, alpha-beta T cell activation (GO:2001185)	1/9	0.40361	0.870666	2.11614	1.91999	HLA-A
regulation of endothelial cell development (GO:1901550)	1/9	0.40361	0.870666	2.11614	1.91999	PPP1R12A
regulation of fertilization (GO:0080154)	1/9	0.40361	0.870666	2.11614	1.91999	PRDM9
regulation of glial cell proliferation (GO:0060251)	1/9	0.40361	0.870666	2.11614	1.91999	IL6
regulation of helicase activity (GO:0051095)	1/9	0.40361	0.870666	2.11614	1.91999	IFIT1
regulation of interleukin-23 production (GO:0032667)	1/9	0.40361	0.870666	2.11614	1.91999	MYD88
regulation of protein deacetylation (GO:0090311)	1/9	0.40361	0.870666	2.11614	1.91999	SPRED3
regulation of RNA polymerase II regulatory region sequence-specific DNA binding (GO:1903025)	1/9	0.40361	0.870666	2.11614	1.91999	NSD1
regulation of sterol biosynthetic process (GO:0106118)	1/9	0.40361	0.870666	2.11614	1.91999	LPCAT3
regulation of tumor necrosis factor superfamily cytokine production (GO:1903555)	1/9	0.40361	0.870666	2.11614	1.91999	CD47
sensory organ morphogenesis (GO:0090596)	1/9	0.40361	0.870666	2.11614	1.91999	GLI3
short-chain fatty acid metabolic process (GO:0046459)	1/9	0.40361	0.870666	2.11614	1.91999	OXSM
small RNA loading onto RISC (GO:0070922)	1/9	0.40361	0.870666	2.11614	1.91999	ADAR
somatic recombination of immunoglobulin genes involved in immune response (GO:0002204)	1/9	0.40361	0.870666	2.11614	1.91999	RNF8
synapse pruning (GO:0098883)	1/9	0.40361	0.870666	2.11614	1.91999	ITGAM
T-helper 1 type immune response (GO:0042088)	1/9	0.40361	0.870666	2.11614	1.91999	LEF1
phosphatidylinositol biosynthetic process (GO:0006661)	8/126	0.405954	0.870666	1.14826	1.03517	DPM2;INPP4B;PIKFYVE;PGAP2;INPP5D;PITPNM2;PIGL;PIGG
chordate embryonic development (GO:0043009)	4/58	0.407104	0.870666	1.25433	1.12725	FOXD3;EGFL8;HINFP;SULF2
positive regulation of mitotic cell cycle phase transition (GO:1901992)	4/58	0.407104	0.870666	1.25433	1.12725	MECP2;RAD51B;AIF1;CDC25B
receptor metabolic process (GO:0043112)	4/58	0.407104	0.870666	1.25433	1.12725	MX2;MX1;ACKR3;LILRB4
RNA modification (GO:0009451)	4/58	0.407104	0.870666	1.25433	1.12725	DTWD2;ADAR;PUS7;ELP5
lipid transport (GO:0006869)	7/109	0.407249	0.870666	1.16227	1.04411	FABP2;ABCA4;SLCO1A2;ABCA8;AKR1C4;ABCG1;PRELID3B
negative regulation of mitotic cell cycle phase transition (GO:1901991)	6/92	0.408133	0.870666	1.18152	1.05883	PSMA3;CDKN2A;PSMF1;PSMB8;RBX1;PSMB9
Wnt signaling pathway (GO:0016055)	6/92	0.408133	0.870666	1.18152	1.05883	TCF7L2;SFRP2;USP34;LEF1;RBX1;LRP6
nucleic acid phosphodiester bond hydrolysis (GO:0090305)	5/75	0.4083	0.870666	1.20959	1.0835	RFC2;RPA3;GTF2H2;GTF2H5;RBX1
positive regulation of lymphocyte proliferation (GO:0050671)	5/75	0.4083	0.870666	1.20959	1.0835	CCDC88B;IL6;CD209;EPHB2;AIF1
endosome transport via multivesicular body sorting pathway (GO:0032509)	2/25	0.410413	0.870666	1.47225	1.31117	LYST;CHMP5
energy derivation by oxidation of organic compounds (GO:0015980)	2/25	0.410413	0.870666	1.47225	1.31117	PID1;NDUFS1
negative regulation of antigen receptor-mediated signaling pathway (GO:0050858)	2/25	0.410413	0.870666	1.47225	1.31117	GBP1;LILRB4
negative regulation of sequestering of calcium ion (GO:0051283)	2/25	0.410413	0.870666	1.47225	1.31117	RYR2;CCR7
negative regulation of signaling (GO:0023057)	2/25	0.410413	0.870666	1.47225	1.31117	ACVR1;OPTN
outflow tract septum morphogenesis (GO:0003148)	2/25	0.410413	0.870666	1.47225	1.31117	ACVR1;ZFPM2
peroxisome organization (GO:0007031)	2/25	0.410413	0.870666	1.47225	1.31117	PEX1;PEX11G
positive regulation of lipid metabolic process (GO:0045834)	2/25	0.410413	0.870666	1.47225	1.31117	SCT;ZBTB20
positive regulation of vascular endothelial growth factor production (GO:0010575)	2/25	0.410413	0.870666	1.47225	1.31117	IL6;SULF2
protein quality control for misfolded or incompletely synthesized proteins (GO:0006515)	2/25	0.410413	0.870666	1.47225	1.31117	CLPP;NGLY1
regulation of cAMP-mediated signaling (GO:0043949)	2/25	0.410413	0.870666	1.47225	1.31117	PRKAR1A;PDE3A
regulation of cardiac muscle cell action potential (GO:0098901)	2/25	0.410413	0.870666	1.47225	1.31117	RYR2;FGF13
regulation of cholesterol transport (GO:0032374)	2/25	0.410413	0.870666	1.47225	1.31117	ABCA8;NFKB1
regulation of heterotypic cell-cell adhesion (GO:0034114)	2/25	0.410413	0.870666	1.47225	1.31117	WNK1;SKAP1
RNA splicing, via transesterification reactions (GO:0000375)	2/25	0.410413	0.870666	1.47225	1.31117	SF3B4;DDX23
ATP-dependent chromatin remodeling (GO:0043044)	3/42	0.418143	0.870666	1.30244	1.13564	VPS72;RNF8;ARID1A
calcium ion transmembrane import into cytosol (GO:0097553)	3/42	0.418143	0.870666	1.30244	1.13564	RYR2;SLC24A1;CCR7
histone H3 acetylation (GO:0043966)	3/42	0.418143	0.870666	1.30244	1.13564	TADA2A;YEATS2;LEF1
monocyte chemotaxis (GO:0002548)	3/42	0.418143	0.870666	1.30244	1.13564	CCL23;IL6;CCL20
positive regulation of ATPase activity (GO:0032781)	3/42	0.418143	0.870666	1.30244	1.13564	RYR2;PLSCR1;DNAJB11
positive regulation of protein tyrosine kinase activity (GO:0061098)	3/42	0.418143	0.870666	1.30244	1.13564	NCF1;GAS6;AREG
regulation of ubiquitin-dependent protein catabolic process (GO:2000058)	3/42	0.418143	0.870666	1.30244	1.13564	DESI1;PML;PTK2
chloride transport (GO:0006821)	5/76	0.419476	0.870666	1.19249	1.03598	GLRA3;ANO10;LRRC8A;APOL1;GABRE
establishment of protein localization to organelle (GO:0072594)	5/76	0.419476	0.870666	1.19249	1.03598	RYR2;STAT3;NUP88;CD68;IPO5
regulation of T cell proliferation (GO:0042129)	5/76	0.419476	0.870666	1.19249	1.03598	CCDC88B;IL6;CD209;AIF1;LILRB4
positive regulation of tyrosine phosphorylation of STAT protein (GO:0042531)	4/59	0.419841	0.870666	1.23146	1.06876	IL6;STAT3;PARP9;PARP14
protein-containing complex assembly (GO:0065003)	16/267	0.421079	0.870666	1.07978	0.933942	MAGI1;GRIA1;TCF7L2;BLM;TRAPPC4;LEF1;PDE4DIP;AREG;PML;RBX1;TAPBP;PPP6R1;TSPAN4;MDM4;MDN1;WASF3
plasma membrane bounded cell projection organization (GO:0120036)	8/128	0.423112	0.870666	1.129	0.971075	EHD1;IL6;ATCAY;GBA;STMN2;CCR7;FRYL;CEP78
transcription by RNA polymerase II (GO:0006366)	19/320	0.423702	0.870666	1.06929	0.918228	NOTCH2;GCM2;CPSF7;TBP;ESRRB;HNF4G;ZC3H8;HSF2BP;NR1D1;GTF2H2;GTF2H5;NFKB1;TFCP2;SYMPK;POLR2F;FAM170A;ZBTB7B;RBMX;IRF9
Fc-epsilon receptor signaling pathway (GO:0038095)	7/111	0.425717	0.870666	1.1398	0.973368	PSMA3;PAK1;TAB3;PSMF1;NFKB1;PSMB8;PSMB9
MAPK cascade (GO:0000165)	18/303	0.426659	0.870666	1.06983	0.911248	YWHAE;GFRA1;IL2RG;AREG;PTK2;PSMB8;NFKB1;PSMB9;RBX1;PSMA3;PAK1;FNTB;RGL3;LGALS9;PSMF1;FGF13;LAMTOR3;MARK3
central nervous system development (GO:0007417)	16/268	0.427	0.870666	1.07544	0.91517	VCX3A;EMX2;ITGAM;SCT;STAT3;ELP3;VCX;CELSR1;PTS;SHROOM4;AFF2;CLN5;SCIN;TAGLN3;TPPP;CDK5RAP2
nucleosome organization (GO:0034728)	6/94	0.428258	0.870666	1.15455	0.979088	PRDM9;CHAF1A;VPS72;RNF8;NAP1L1;ARID1A
cellular response to drug (GO:0035690)	2/26	0.430049	0.870666	1.41083	1.19054	KCNH2;GAS6
hippo signaling (GO:0035329)	2/26	0.430049	0.870666	1.41083	1.19054	YWHAE;WWC1
meiosis I (GO:0007127)	2/26	0.430049	0.870666	1.41083	1.19054	PTTG1;HSF2BP
mononuclear cell differentiation (GO:1903131)	2/26	0.430049	0.870666	1.41083	1.19054	MYH9;GAS6
mRNA polyadenylation (GO:0006378)	2/26	0.430049	0.870666	1.41083	1.19054	PNPT1;SYMPK
negative regulation of intrinsic apoptotic signaling pathway in response to DNA damage (GO:1902230)	2/26	0.430049	0.870666	1.41083	1.19054	SFRP2;ACKR3
negative regulation of proteolysis involved in cellular protein catabolic process (GO:1903051)	2/26	0.430049	0.870666	1.41083	1.19054	PSMF1;PML
negative regulation of signaling receptor activity (GO:2000272)	2/26	0.430049	0.870666	1.41083	1.19054	EPHB2;LILRB4
positive regulation of filopodium assembly (GO:0051491)	2/26	0.430049	0.870666	1.41083	1.19054	MIEN1;CCR7
positive regulation of protein insertion into mitochondrial membrane involved in apoptotic signaling pathway (GO:1900740)	2/26	0.430049	0.870666	1.41083	1.19054	YWHAE;TP63
proteoglycan metabolic process (GO:0006029)	2/26	0.430049	0.870666	1.41083	1.19054	ADAMTS12;SULF2
purine-containing compound biosynthetic process (GO:0072522)	2/26	0.430049	0.870666	1.41083	1.19054	GMPR;HPRT1
regulation of chondrocyte differentiation (GO:0032330)	2/26	0.430049	0.870666	1.41083	1.19054	SCIN;ADAMTS12
regulation of monocyte chemotaxis (GO:0090025)	2/26	0.430049	0.870666	1.41083	1.19054	CXCL10;AIF1
regulation of protein insertion into mitochondrial membrane involved in apoptotic signaling pathway (GO:1900739)	2/26	0.430049	0.870666	1.41083	1.19054	YWHAE;TP63
regulation of synapse organization (GO:0050807)	2/26	0.430049	0.870666	1.41083	1.19054	ABL1;CTNNA2
regulation of telomere maintenance (GO:0032204)	2/26	0.430049	0.870666	1.41083	1.19054	TERF2IP;PML
RNA polyadenylation (GO:0043631)	2/26	0.430049	0.870666	1.41083	1.19054	PNPT1;SYMPK
ribonucleoprotein complex biogenesis (GO:0022613)	4/60	0.432512	0.870666	1.2094	1.01366	EMG1;MRTO4;SURF6;MRPL36
anion transport (GO:0006820)	3/43	0.433208	0.870666	1.26981	1.06225	SLC13A3;SLCO1A2;LRRC8A
heart looping (GO:0001947)	3/43	0.433208	0.870666	1.26981	1.06225	SETDB2;IHH;MICAL2
myofibril assembly (GO:0030239)	3/43	0.433208	0.870666	1.26981	1.06225	OBSCN;WDR1;LMOD2
positive regulation of neuron differentiation (GO:0045666)	3/43	0.433208	0.870666	1.26981	1.06225	PCP4;SIN3A;HOXD3
regulation of cell-cell adhesion (GO:0022407)	3/43	0.433208	0.870666	1.26981	1.06225	MAGI1;CD47;PTK2
Fc receptor signaling pathway (GO:0038093)	7/112	0.434928	0.870666	1.12888	0.939881	PSMA3;PAK1;TAB3;PSMF1;NFKB1;PSMB8;PSMB9
protein-containing complex subunit organization (GO:0043933)	7/112	0.434928	0.870666	1.12888	0.939881	MAGI1;TSPAN4;MDM4;MDN1;WASF3;PML;TAPBP
regulation of macroautophagy (GO:0016241)	7/112	0.434928	0.870666	1.12888	0.939881	RRAGC;EXOC7;GBA;SLC38A9;ATP6V0D2;LAMTOR3;ATP6V0A1
positive regulation of cytosolic calcium ion concentration (GO:0007204)	9/147	0.436569	0.870666	1.10439	0.915333	RYR2;ABL1;ACKR4;ACKR3;CCR7;GPR4;GHRL;FFAR1;SPPL3
acetyl-CoA biosynthetic process (GO:0006085)	1/10	0.436904	0.870666	1.88092	1.55748	PDHB
adherens junction assembly (GO:0034333)	1/10	0.436904	0.870666	1.88092	1.55748	TBCD
amino sugar metabolic process (GO:0006040)	1/10	0.436904	0.870666	1.88092	1.55748	GNE
apical protein localization (GO:0045176)	1/10	0.436904	0.870666	1.88092	1.55748	CELSR1
aromatic amino acid family metabolic process (GO:0009072)	1/10	0.436904	0.870666	1.88092	1.55748	ASRGL1
cell differentiation involved in metanephros development (GO:0072202)	1/10	0.436904	0.870666	1.88092	1.55748	STAT1
cellular response to dopamine (GO:1903351)	1/10	0.436904	0.870666	1.88092	1.55748	ABL1
cellular response to hydroxyurea (GO:0072711)	1/10	0.436904	0.870666	1.88092	1.55748	BLM
cellular response to interleukin-4 (GO:0071353)	1/10	0.436904	0.870666	1.88092	1.55748	LEF1
cellular response to purine-containing compound (GO:0071415)	1/10	0.436904	0.870666	1.88092	1.55748	RYR2
chylomicron assembly (GO:0034378)	1/10	0.436904	0.870666	1.88092	1.55748	LPCAT3
complement activation, lectin pathway (GO:0001867)	1/10	0.436904	0.870666	1.88092	1.55748	MBL2
DNA replication-dependent nucleosome assembly (GO:0006335)	1/10	0.436904	0.870666	1.88092	1.55748	CHAF1A
DNA replication-dependent nucleosome organization (GO:0034723)	1/10	0.436904	0.870666	1.88092	1.55748	CHAF1A
endodermal cell fate commitment (GO:0001711)	1/10	0.436904	0.870666	1.88092	1.55748	SOX2
endothelial tube morphogenesis (GO:0061154)	1/10	0.436904	0.870666	1.88092	1.55748	PRKD2
ESCRT complex disassembly (GO:1904896)	1/10	0.436904	0.870666	1.88092	1.55748	CHMP5
ESCRT III complex disassembly (GO:1904903)	1/10	0.436904	0.870666	1.88092	1.55748	CHMP5
formation of translation preinitiation complex (GO:0001731)	1/10	0.436904	0.870666	1.88092	1.55748	EIF4B
genetic imprinting (GO:0071514)	1/10	0.436904	0.870666	1.88092	1.55748	MECP2
glycine transport (GO:0015816)	1/10	0.436904	0.870666	1.88092	1.55748	SLC38A5
indolalkylamine catabolic process (GO:0046218)	1/10	0.436904	0.870666	1.88092	1.55748	TDO2
inner ear receptor cell stereocilium organization (GO:0060122)	1/10	0.436904	0.870666	1.88092	1.55748	IFT88
iron ion transmembrane transport (GO:0034755)	1/10	0.436904	0.870666	1.88092	1.55748	SCARA5
leptin-mediated signaling pathway (GO:0033210)	1/10	0.436904	0.870666	1.88092	1.55748	STAT3
lipid phosphorylation (GO:0046834)	1/10	0.436904	0.870666	1.88092	1.55748	DGKA
methylguanosine-cap decapping (GO:0110156)	1/10	0.436904	0.870666	1.88092	1.55748	DCP2
microtubule anchoring at centrosome (GO:0034454)	1/10	0.436904	0.870666	1.88092	1.55748	CCDC68
mitotic DNA replication (GO:1902969)	1/10	0.436904	0.870666	1.88092	1.55748	MCMDC2
modification-dependent macromolecule catabolic process (GO:0043632)	1/10	0.436904	0.870666	1.88092	1.55748	ISG15
modulation by symbiont of host process (GO:0044003)	1/10	0.436904	0.870666	1.88092	1.55748	B2M
morphogenesis of an epithelial sheet (GO:0002011)	1/10	0.436904	0.870666	1.88092	1.55748	LRP6
myelin assembly (GO:0032288)	1/10	0.436904	0.870666	1.88092	1.55748	TPPP
negative regulation of cAMP-mediated signaling (GO:0043951)	1/10	0.436904	0.870666	1.88092	1.55748	PDE3A
negative regulation of cell adhesion mediated by integrin (GO:0033629)	1/10	0.436904	0.870666	1.88092	1.55748	WNK1
negative regulation of cholesterol storage (GO:0010887)	1/10	0.436904	0.870666	1.88092	1.55748	ABCG1
negative regulation of circadian rhythm (GO:0042754)	1/10	0.436904	0.870666	1.88092	1.55748	SIN3A
negative regulation of delayed rectifier potassium channel activity (GO:1902260)	1/10	0.436904	0.870666	1.88092	1.55748	KCNE1
negative regulation of glycolytic process (GO:0045820)	1/10	0.436904	0.870666	1.88092	1.55748	NUPR1
negative regulation of heterotypic cell-cell adhesion (GO:0034115)	1/10	0.436904	0.870666	1.88092	1.55748	WNK1
negative regulation of purine nucleotide metabolic process (GO:1900543)	1/10	0.436904	0.870666	1.88092	1.55748	NUPR1
negative regulation of receptor binding (GO:1900121)	1/10	0.436904	0.870666	1.88092	1.55748	B2M
negative regulation of toll-like receptor 4 signaling pathway (GO:0034144)	1/10	0.436904	0.870666	1.88092	1.55748	NR1D1
negative regulation of tyrosine phosphorylation of STAT protein (GO:0042532)	1/10	0.436904	0.870666	1.88092	1.55748	PARP14
neuron projection fasciculation (GO:0106030)	1/10	0.436904	0.870666	1.88092	1.55748	EPHB2
neuron projection regeneration (GO:0031102)	1/10	0.436904	0.870666	1.88092	1.55748	GAP43
nucleic acid transport (GO:0050657)	1/10	0.436904	0.870666	1.88092	1.55748	SIDT1
nucleoside metabolic process (GO:0009116)	1/10	0.436904	0.870666	1.88092	1.55748	MACROD1
phagosome-lysosome fusion (GO:0090385)	1/10	0.436904	0.870666	1.88092	1.55748	PIKFYVE
positive regulation of mesenchymal cell proliferation (GO:0002053)	1/10	0.436904	0.870666	1.88092	1.55748	STAT1
positive regulation of monocyte differentiation (GO:0045657)	1/10	0.436904	0.870666	1.88092	1.55748	ACIN1
positive regulation of RIG-I signaling pathway (GO:1900246)	1/10	0.436904	0.870666	1.88092	1.55748	DDX60
positive regulation of transcription by RNA polymerase III (GO:0045945)	1/10	0.436904	0.870666	1.88092	1.55748	ZC3H8
positive regulation of vascular endothelial growth factor receptor signaling pathway (GO:0030949)	1/10	0.436904	0.870666	1.88092	1.55748	PRKD2
protein K11-linked deubiquitination (GO:0035871)	1/10	0.436904	0.870666	1.88092	1.55748	OTUD3
protein prenylation (GO:0018342)	1/10	0.436904	0.870666	1.88092	1.55748	FNTB
regulation of axon guidance (GO:1902667)	1/10	0.436904	0.870666	1.88092	1.55748	ZSWIM4
regulation of bile acid biosynthetic process (GO:0070857)	1/10	0.436904	0.870666	1.88092	1.55748	NR1D1
regulation of cell activation (GO:0050865)	1/10	0.436904	0.870666	1.88092	1.55748	IL6
regulation of cell-cell adhesion involved in gastrulation (GO:0070587)	1/10	0.436904	0.870666	1.88092	1.55748	WNK1
regulation of epithelial cell apoptotic process (GO:1904035)	1/10	0.436904	0.870666	1.88092	1.55748	NUPR1
regulation of glycoprotein biosynthetic process (GO:0010559)	1/10	0.436904	0.870666	1.88092	1.55748	FKTN
regulation of granulocyte differentiation (GO:0030852)	1/10	0.436904	0.870666	1.88092	1.55748	LEF1
regulation of hydrogen peroxide-induced cell death (GO:1903205)	1/10	0.436904	0.870666	1.88092	1.55748	GPR37L1
regulation of mast cell activation (GO:0033003)	1/10	0.436904	0.870666	1.88092	1.55748	PLSCR1
regulation of organ growth (GO:0046620)	1/10	0.436904	0.870666	1.88092	1.55748	WWC1
regulation of peptidyl-lysine acetylation (GO:2000756)	1/10	0.436904	0.870666	1.88092	1.55748	MYOCD
regulation of receptor binding (GO:1900120)	1/10	0.436904	0.870666	1.88092	1.55748	B2M
regulation of store-operated calcium entry (GO:2001256)	1/10	0.436904	0.870666	1.88092	1.55748	HOMER2
response to dopamine (GO:1903350)	1/10	0.436904	0.870666	1.88092	1.55748	ABL1
response to interleukin-4 (GO:0070670)	1/10	0.436904	0.870666	1.88092	1.55748	LEF1
RNA polymerase II preinitiation complex assembly (GO:0051123)	1/10	0.436904	0.870666	1.88092	1.55748	TBP
rRNA 3'-end processing (GO:0031125)	1/10	0.436904	0.870666	1.88092	1.55748	ERI2
sarcoplasmic reticulum calcium ion transport (GO:0070296)	1/10	0.436904	0.870666	1.88092	1.55748	RYR2
secretory granule organization (GO:0033363)	1/10	0.436904	0.870666	1.88092	1.55748	LYST
sequestering of actin monomers (GO:0042989)	1/10	0.436904	0.870666	1.88092	1.55748	SCIN
telomere maintenance in response to DNA damage (GO:0043247)	1/10	0.436904	0.870666	1.88092	1.55748	TERF2IP
Wnt signaling pathway involved in midbrain dopaminergic neuron differentiation (GO:1904953)	1/10	0.436904	0.870666	1.88092	1.55748	LRP6
regulation of primary metabolic process (GO:0080090)	8/130	0.44023	0.870666	1.11037	0.911014	PSMA3;SIN3A;FASN;PSMF1;NR1D1;ACACA;PSMB8;PSMB9
protein modification process (GO:0036211)	5/78	0.44171	0.870666	1.1597	0.947591	UBA7;MMP15;ABL1;UBE2L6;PHEX
positive regulation of metabolic process (GO:0009893)	7/113	0.444118	0.870666	1.11818	0.907584	OXTR;GATM;FASN;MFN2;GHRL;ZBTB7B;ACACA
positive regulation of intracellular protein transport (GO:0090316)	9/148	0.444587	0.870666	1.09639	0.888744	YWHAE;TCF7L2;MAVS;ITGAM;UBR5;GAS6;PCNT;TP63;IPO5
O-glycan processing (GO:0016266)	4/61	0.445106	0.870666	1.18812	0.961718	GALNT14;GXYLT1;MUC7;POMGNT1
branching morphogenesis of an epithelial tube (GO:0048754)	3/44	0.448126	0.870666	1.23877	0.994339	PAK1;SFRP2;LRP6
detection of chemical stimulus involved in sensory perception of taste (GO:0050912)	3/44	0.448126	0.870666	1.23877	0.994339	GNAT2;TAS2R31;RTP1
embryonic organ morphogenesis (GO:0048562)	3/44	0.448126	0.870666	1.23877	0.994339	ACVR1;RYR2;HOXD3
intracellular protein transmembrane transport (GO:0065002)	3/44	0.448126	0.870666	1.23877	0.994339	TOMM20L;PEX1;TIMM50
positive regulation of biosynthetic process (GO:0009891)	3/44	0.448126	0.870666	1.23877	0.994339	SCX;ZBTB20;CYBA
positive regulation of cell-matrix adhesion (GO:0001954)	3/44	0.448126	0.870666	1.23877	0.994339	ABL1;CCR7;SKAP1
positive regulation of potassium ion transmembrane transport (GO:1901381)	3/44	0.448126	0.870666	1.23877	0.994339	KCNH2;KCNE1;WNK1
cellular response to hypoxia (GO:0071456)	8/131	0.448766	0.870666	1.10129	0.882412	PSMA3;EGLN3;MDM4;PSMF1;CPEB2;PSMB8;RBX1;PSMB9
cellular senescence (GO:0090398)	2/27	0.449332	0.870666	1.35433	1.08345	CDKN2A;PML
L-alpha-amino acid transmembrane transport (GO:1902475)	2/27	0.449332	0.870666	1.35433	1.08345	SLC7A5;SLC38A5
peptide hormone secretion (GO:0030072)	2/27	0.449332	0.870666	1.35433	1.08345	IL6;GHRL
peptidyl-lysine methylation (GO:0018022)	2/27	0.449332	0.870666	1.35433	1.08345	SMYD3;METTL18
positive regulation of erythrocyte differentiation (GO:0045648)	2/27	0.449332	0.870666	1.35433	1.08345	STAT1;STAT3
positive regulation of striated muscle cell differentiation (GO:0051155)	2/27	0.449332	0.870666	1.35433	1.08345	MYOCD;ATP11A
positive regulation of toll-like receptor signaling pathway (GO:0034123)	2/27	0.449332	0.870666	1.35433	1.08345	RSAD2;CYBA
protein peptidyl-prolyl isomerization (GO:0000413)	2/27	0.449332	0.870666	1.35433	1.08345	PPIAL4F;PPIC
regulation of blood coagulation (GO:0030193)	2/27	0.449332	0.870666	1.35433	1.08345	PROC;EPHB2
regulation of cardiac muscle cell contraction (GO:0086004)	2/27	0.449332	0.870666	1.35433	1.08345	RYR2;FGF13
regulation of epidermal growth factor-activated receptor activity (GO:0007176)	2/27	0.449332	0.870666	1.35433	1.08345	NCF1;AREG
regulation of transcription regulatory region DNA binding (GO:2000677)	2/27	0.449332	0.870666	1.35433	1.08345	SIN3A;NSD1
regulation of vascular endothelial growth factor production (GO:0010574)	2/27	0.449332	0.870666	1.35433	1.08345	IL6;SULF2
release of sequestered calcium ion into cytosol (GO:0051209)	2/27	0.449332	0.870666	1.35433	1.08345	RYR2;CCR7
cellular response to lipid (GO:0071396)	13/219	0.450007	0.870666	1.06864	0.8533	PID1;NCOA3;NR1D1;NFKB1;CXCL10;SBNO2;IL6;IL36A;CARD17;PDK3;CD68;MYD88;CHMP5
regulation of neuron differentiation (GO:0045664)	5/79	0.452752	0.870666	1.14397	0.906491	SOX2;PCP4;SIN3A;HOXD3;CDK5RAP2
histone modification (GO:0016570)	7/114	0.453282	0.870666	1.10767	0.87643	EYA1;SIN3A;EYA2;NSD1;HDAC11;UBE2A;EZH2
stress-activated MAPK cascade (GO:0051403)	4/62	0.457613	0.870666	1.16758	0.912732	TAB3;LGALS9;MAP4K3;NFKB1
endoplasmic reticulum to Golgi vesicle-mediated transport (GO:0006888)	11/185	0.458596	0.870666	1.07042	0.834485	GRIA1;COG7;PROC;F9;TMEM115;TRAPPC4;DCTN3;VTI1A;GAS6;AREG;YIF1A
brain development (GO:0007420)	9/150	0.460578	0.870666	1.08072	0.837857	VCX3A;EMX2;SCT;VCX;CTNNA2;SHROOM4;CDK5RAP2;AFF2;CLN5
calcium ion transport (GO:0006816)	7/115	0.462416	0.870666	1.09735	0.846377	RYR2;SLC24A1;CACNG7;ORAI2;CACNA1D;GAS6;TMCO1
inorganic cation transmembrane transport (GO:0098662)	16/274	0.462507	0.870666	1.05009	0.809719	KCNH2;KCNH3;SLC24A1;KCNE1;SCARA5;KCNC3;CACNA1D;ATP12A;TMCO1;SCN11A;SCN9A;KCNA10;GAS6;KCNK1;ASIC3;SCN1A
positive regulation of chemotaxis (GO:0050921)	3/45	0.462884	0.870666	1.20922	0.931434	IL6;PRKD2;AIF1
positive regulation of Notch signaling pathway (GO:0045747)	3/45	0.462884	0.870666	1.20922	0.931434	ZMIZ1;STAT3;TP63
positive regulation of cell motility (GO:2000147)	13/221	0.463172	0.870666	1.05825	0.81449	ACVR1;STAT3;LEF1;ELP3;ELP5;AIF1;PTK2;PAK1;MIEN1;CCR7;ZNF304;EPHB2;TDGF1
DNA-templated transcription, initiation (GO:0006352)	10/168	0.463366	0.870666	1.0716	0.824316	NOTCH2;TBP;ESRRB;POLR1C;HNF4G;TFAM;POLR2F;NR1D1;GTF2H2;GTF2H5
regulation of organelle organization (GO:0033043)	5/80	0.463734	0.870666	1.12865	0.867306	CAMSAP3;MAVS;PDE4DIP;SPATA4;PTK2
negative regulation of programmed cell death (GO:0043069)	22/381	0.465632	0.870666	1.03769	0.79317	NOTCH2;PRDM9;LEF1;IFI6;SCX;IFIT3;PTK2;NFKB1;TNFRSF10D;HIGD2A;SUPV3L1;PRDX5;IL6;PROC;MIEN1;GHRL;BIRC6;NAA38;NUPR1;GAS6;TDGF1;MYD88
regulation of cell adhesion (GO:0030155)	8/133	0.46577	0.870666	1.08355	0.827903	PPP1R12A;ABL1;PRKD2;C2CD4B;CCR7;GPR4;EPHB2;PTK2
negative regulation of transcription by RNA polymerase II (GO:0000122)	39/684	0.468214	0.870666	1.02398	0.777025	TCP10L;FOXC2;PRDM6;WWC1;ZBTB4;GLI3;MECP2;SOX2;VPS72;SIN3A;NSD1;ZBTB7B;SPEN;IRX2;FOXD3;TCF7L2;ZNF263;ZNF705G;STAT1;EED;PHF12;STAT3;SOX14;NR1D1;PARP9;LILRB4;NFKB1;ETV5;RIPPLY2;YEATS2;IFI27;BCL6B;MDM4;MAFK;TRIM37;ZFPM2;TRIM33;EZH2;ZNF431
bile acid and bile salt transport (GO:0015721)	2/28	0.46824	0.870666	1.30217	0.988051	SLCO1A2;AKR1C4
carbohydrate derivative biosynthetic process (GO:1901137)	2/28	0.46824	0.870666	1.30217	0.988051	ST8SIA6;ALG11
glycogen metabolic process (GO:0005977)	2/28	0.46824	0.870666	1.30217	0.988051	PYGB;NR1D1
L-amino acid transport (GO:0015807)	2/28	0.46824	0.870666	1.30217	0.988051	SLC7A5;SLC38A5
leukocyte cell-cell adhesion (GO:0007159)	2/28	0.46824	0.870666	1.30217	0.988051	NT5E;CD209
positive regulation of phosphatidylinositol 3-kinase activity (GO:0043552)	2/28	0.46824	0.870666	1.30217	0.988051	CCR7;PTK2
regulation of B cell activation (GO:0050864)	2/28	0.46824	0.870666	1.30217	0.988051	IL6;THEMIS2
regulation of calcineurin-NFAT signaling cascade (GO:0070884)	2/28	0.46824	0.870666	1.30217	0.988051	HOMER2;SPPL3
regulation of immunoglobulin production (GO:0002637)	2/28	0.46824	0.870666	1.30217	0.988051	IL6;EPHB2
regulation of insulin secretion involved in cellular response to glucose stimulus (GO:0061178)	2/28	0.46824	0.870666	1.30217	0.988051	NR1D1;C2CD2L
regulation of multicellular organismal development (GO:2000026)	2/28	0.46824	0.870666	1.30217	0.988051	OAS2;SCX
regulation of neuron migration (GO:2001222)	2/28	0.46824	0.870666	1.30217	0.988051	ZNF609;CTNNA2
regulation of phosphatase activity (GO:0010921)	2/28	0.46824	0.870666	1.30217	0.988051	PPP6R1;GPATCH2
regulation of reactive oxygen species biosynthetic process (GO:1903426)	2/28	0.46824	0.870666	1.30217	0.988051	PIKFYVE;CYBA
response to ketone (GO:1901654)	2/28	0.46824	0.870666	1.30217	0.988051	ABHD2;CCR7
transcription by RNA polymerase III (GO:0006383)	2/28	0.46824	0.870666	1.30217	0.988051	TBP;ZC3H8
ventricular septum morphogenesis (GO:0060412)	2/28	0.46824	0.870666	1.30217	0.988051	ACVR1;ZFPM2
actin filament network formation (GO:0051639)	1/11	0.46834	0.870666	1.69274	1.28404	SPIRE2
camera-type eye morphogenesis (GO:0048593)	1/11	0.46834	0.870666	1.69274	1.28404	LRP6
carnitine shuttle (GO:0006853)	1/11	0.46834	0.870666	1.69274	1.28404	ACACA
cellular response to cholesterol (GO:0071397)	1/11	0.46834	0.870666	1.69274	1.28404	LRP6
cellular response to interleukin-2 (GO:0071352)	1/11	0.46834	0.870666	1.69274	1.28404	IL2RG
cellular response to UV-A (GO:0071492)	1/11	0.46834	0.870666	1.69274	1.28404	MME
copper ion transport (GO:0006825)	1/11	0.46834	0.870666	1.69274	1.28404	STEAP4
cytidine to uridine editing (GO:0016554)	1/11	0.46834	0.870666	1.69274	1.28404	APOBEC3A
detection of light stimulus involved in sensory perception (GO:0050962)	1/11	0.46834	0.870666	1.69274	1.28404	GNAT2
detection of light stimulus involved in visual perception (GO:0050908)	1/11	0.46834	0.870666	1.69274	1.28404	GNAT2
embryonic eye morphogenesis (GO:0048048)	1/11	0.46834	0.870666	1.69274	1.28404	LRP6
enteric nervous system development (GO:0048484)	1/11	0.46834	0.870666	1.69274	1.28404	RHOXF1
establishment of epithelial cell apical/basal polarity (GO:0045198)	1/11	0.46834	0.870666	1.69274	1.28404	CAMSAP3
formation of extrachromosomal circular DNA (GO:0001325)	1/11	0.46834	0.870666	1.69274	1.28404	BLM
glycerolipid metabolic process (GO:0046486)	1/11	0.46834	0.870666	1.69274	1.28404	DGKA
hematopoietic stem cell proliferation (GO:0071425)	1/11	0.46834	0.870666	1.69274	1.28404	SFRP2
hepatocyte growth factor receptor signaling pathway (GO:0048012)	1/11	0.46834	0.870666	1.69274	1.28404	PAK1
inhibitory synapse assembly (GO:1904862)	1/11	0.46834	0.870666	1.69274	1.28404	FGF13
inositol phosphate dephosphorylation (GO:0046855)	1/11	0.46834	0.870666	1.69274	1.28404	IMPA2
interleukin-2-mediated signaling pathway (GO:0038110)	1/11	0.46834	0.870666	1.69274	1.28404	IL2RG
intestinal lipid absorption (GO:0098856)	1/11	0.46834	0.870666	1.69274	1.28404	FABP2
isotype switching (GO:0045190)	1/11	0.46834	0.870666	1.69274	1.28404	RNF8
lipoprotein catabolic process (GO:0042159)	1/11	0.46834	0.870666	1.69274	1.28404	CTSD
lipoprotein localization (GO:0044872)	1/11	0.46834	0.870666	1.69274	1.28404	ZDHHC3
metanephric mesenchyme development (GO:0072075)	1/11	0.46834	0.870666	1.69274	1.28404	STAT1
midbrain dopaminergic neuron differentiation (GO:1904948)	1/11	0.46834	0.870666	1.69274	1.28404	LRP6
mitochondrial transcription (GO:0006390)	1/11	0.46834	0.870666	1.69274	1.28404	TFAM
monocyte differentiation (GO:0030224)	1/11	0.46834	0.870666	1.69274	1.28404	MYH9
negative regulation of activin receptor signaling pathway (GO:0032926)	1/11	0.46834	0.870666	1.69274	1.28404	ACVR1
negative regulation of bone remodeling (GO:0046851)	1/11	0.46834	0.870666	1.69274	1.28404	IL6
negative regulation of calcium ion transmembrane transport (GO:1903170)	1/11	0.46834	0.870666	1.69274	1.28404	YWHAE
negative regulation of cholesterol transport (GO:0032375)	1/11	0.46834	0.870666	1.69274	1.28404	NFKB1
negative regulation of potassium ion transmembrane transport (GO:1901380)	1/11	0.46834	0.870666	1.69274	1.28404	KCNH2
negative regulation of programmed necrotic cell death (GO:0062099)	1/11	0.46834	0.870666	1.69274	1.28404	NUPR1
negative regulation of steroid biosynthetic process (GO:0010894)	1/11	0.46834	0.870666	1.69274	1.28404	NFKB1
negative regulation of voltage-gated potassium channel activity (GO:1903817)	1/11	0.46834	0.870666	1.69274	1.28404	KCNE1
Notch signaling involved in heart development (GO:0061314)	1/11	0.46834	0.870666	1.69274	1.28404	NOTCH2
nuclear DNA replication (GO:0033260)	1/11	0.46834	0.870666	1.69274	1.28404	MCMDC2
peptidyl-lysine monomethylation (GO:0018026)	1/11	0.46834	0.870666	1.69274	1.28404	METTL18
peptidyl-proline hydroxylation (GO:0019511)	1/11	0.46834	0.870666	1.69274	1.28404	EGLN3
phosphorylated carbohydrate dephosphorylation (GO:0046838)	1/11	0.46834	0.870666	1.69274	1.28404	IMPA2
positive regulation of alcohol biosynthetic process (GO:1902932)	1/11	0.46834	0.870666	1.69274	1.28404	ABCG1
positive regulation of cellular respiration (GO:1901857)	1/11	0.46834	0.870666	1.69274	1.28404	NUPR1
positive regulation of histone exchange (GO:1900051)	1/11	0.46834	0.870666	1.69274	1.28404	TERF2IP
positive regulation of integrin activation (GO:0033625)	1/11	0.46834	0.870666	1.69274	1.28404	SKAP1
positive regulation of interleukin-13 production (GO:0032736)	1/11	0.46834	0.870666	1.69274	1.28404	LGALS9
positive regulation of lipid localization (GO:1905954)	1/11	0.46834	0.870666	1.69274	1.28404	NFKB1
positive regulation of myelination (GO:0031643)	1/11	0.46834	0.870666	1.69274	1.28404	TPPP
positive regulation of production of miRNAs involved in gene silencing by miRNA (GO:1903800)	1/11	0.46834	0.870666	1.69274	1.28404	IL6
positive regulation of transforming growth factor beta production (GO:0071636)	1/11	0.46834	0.870666	1.69274	1.28404	LGALS9
postsynapse assembly (GO:0099068)	1/11	0.46834	0.870666	1.69274	1.28404	NRXN1
protein kinase C signaling (GO:0070528)	1/11	0.46834	0.870666	1.69274	1.28404	MAS1
protein kinase C-activating G protein-coupled receptor signaling pathway (GO:0007205)	1/11	0.46834	0.870666	1.69274	1.28404	GAP43
protein localization to phagophore assembly site (GO:0034497)	1/11	0.46834	0.870666	1.69274	1.28404	MFN2
protein polyglutamylation (GO:0018095)	1/11	0.46834	0.870666	1.69274	1.28404	TTLL9
pyrimidine nucleoside catabolic process (GO:0046135)	1/11	0.46834	0.870666	1.69274	1.28404	NT5E
pyrimidine nucleoside salvage (GO:0043097)	1/11	0.46834	0.870666	1.69274	1.28404	TK2
pyrimidine-containing compound salvage (GO:0008655)	1/11	0.46834	0.870666	1.69274	1.28404	TK2
regulation of biosynthetic process (GO:0009889)	1/11	0.46834	0.870666	1.69274	1.28404	PIKFYVE
regulation of cardiac muscle cell apoptotic process (GO:0010665)	1/11	0.46834	0.870666	1.69274	1.28404	NUPR1
regulation of cardiac muscle cell differentiation (GO:2000725)	1/11	0.46834	0.870666	1.69274	1.28404	MYOCD
regulation of CD4-positive, alpha-beta T cell proliferation (GO:2000561)	1/11	0.46834	0.870666	1.69274	1.28404	LGALS9
regulation of cysteine-type endopeptidase activity involved in apoptotic signaling pathway (GO:2001267)	1/11	0.46834	0.870666	1.69274	1.28404	LGALS9
regulation of endocytic recycling (GO:2001135)	1/11	0.46834	0.870666	1.69274	1.28404	EHD1
regulation of ERAD pathway (GO:1904292)	1/11	0.46834	0.870666	1.69274	1.28404	USP19
regulation of gene expression by genetic imprinting (GO:0006349)	1/11	0.46834	0.870666	1.69274	1.28404	MECP2
regulation of histone exchange (GO:1900049)	1/11	0.46834	0.870666	1.69274	1.28404	TERF2IP
regulation of melanin biosynthetic process (GO:0048021)	1/11	0.46834	0.870666	1.69274	1.28404	ASIP
regulation of mesenchymal cell proliferation (GO:0010464)	1/11	0.46834	0.870666	1.69274	1.28404	STAT1
regulation of mitochondrial depolarization (GO:0051900)	1/11	0.46834	0.870666	1.69274	1.28404	IFI6
regulation of mitochondrial fusion (GO:0010635)	1/11	0.46834	0.870666	1.69274	1.28404	PID1
regulation of synapse maturation (GO:0090128)	1/11	0.46834	0.870666	1.69274	1.28404	NRXN1
regulation of toll-like receptor 2 signaling pathway (GO:0034135)	1/11	0.46834	0.870666	1.69274	1.28404	CYBA
regulation of toll-like receptor 9 signaling pathway (GO:0034163)	1/11	0.46834	0.870666	1.69274	1.28404	RSAD2
response to corticosteroid (GO:0031960)	1/11	0.46834	0.870666	1.69274	1.28404	IL6
response to hydroxyurea (GO:0072710)	1/11	0.46834	0.870666	1.69274	1.28404	BLM
response to prostaglandin E (GO:0034695)	1/11	0.46834	0.870666	1.69274	1.28404	CCR7
sphingomyelin metabolic process (GO:0006684)	1/11	0.46834	0.870666	1.69274	1.28404	ABCA8
synaptic transmission, GABAergic (GO:0051932)	1/11	0.46834	0.870666	1.69274	1.28404	GABRE
T cell chemotaxis (GO:0010818)	1/11	0.46834	0.870666	1.69274	1.28404	CXCL10
T cell homeostasis (GO:0043029)	1/11	0.46834	0.870666	1.69274	1.28404	ZC3H8
t-circle formation (GO:0090656)	1/11	0.46834	0.870666	1.69274	1.28404	BLM
telomere maintenance via telomere trimming (GO:0090737)	1/11	0.46834	0.870666	1.69274	1.28404	BLM
tetrahydrobiopterin metabolic process (GO:0046146)	1/11	0.46834	0.870666	1.69274	1.28404	PTS
tryptophan catabolic process (GO:0006569)	1/11	0.46834	0.870666	1.69274	1.28404	TDO2
tryptophan metabolic process (GO:0006568)	1/11	0.46834	0.870666	1.69274	1.28404	TDO2
COPII vesicle coating (GO:0048208)	4/63	0.470022	0.870666	1.14773	0.866504	GRIA1;PPP6R1;TRAPPC4;AREG
positive regulation of viral process (GO:0048524)	4/63	0.470022	0.870666	1.14773	0.866504	CD209;POLR2F;ADAR;IFIT1
vesicle coating (GO:0006901)	4/63	0.470022	0.870666	1.14773	0.866504	GRIA1;PPP6R1;TRAPPC4;AREG
vesicle targeting, rough ER to cis-Golgi (GO:0048207)	4/63	0.470022	0.870666	1.14773	0.866504	GRIA1;PPP6R1;TRAPPC4;AREG
positive regulation of peptidyl-tyrosine phosphorylation (GO:0050731)	8/134	0.474231	0.870666	1.0749	0.801937	ACVR1;IL6;STAT3;ABL1;PARP14;PARP9;GAS6;TDGF1
negative regulation of protein modification process (GO:0031400)	5/81	0.47465	0.870666	1.11374	0.829936	PID1;TERF2IP;TPPP;EPHB2;LRP6
positive regulation of cellular amide metabolic process (GO:0034250)	5/81	0.47465	0.870666	1.11374	0.829936	IL6;LRRTM3;SAMD4A;ZCCHC4;ABCG1
proteasomal protein catabolic process (GO:0010498)	12/205	0.474711	0.870666	1.05266	0.784283	PSMA3;IFI27;ZFAND2A;UBE4B;RBCK1;PSMF1;NR1D1;UBE2A;PSMB8;PML;PSMB9;RBX1
posttranscriptional regulation of gene expression (GO:0010608)	3/46	0.477466	0.870666	1.18103	0.873092	TDRD7;PARP9;METTL18
regulation of intracellular signal transduction (GO:1902531)	25/437	0.478361	0.870666	1.02738	0.757581	L3MBTL1;BLM;TP53RK;WWC1;FAM13A;GBA;PAK1;CHN2;SRGAP3;GBP1;TP63;TBP;RFC2;ARHGEF16;ARHGAP28;ITFG2;PML;OBSCN;RRAGC;PRKAR1A;RPA3;PRKD2;MDM4;NGEF;OPTN
positive regulation of macromolecule metabolic process (GO:0010604)	22/384	0.480672	0.870666	1.02893	0.753762	RHOXF2;PID1;RHOXF1;DTX3L;DDX58;SETDB2;GBA;STAT3;LEF1;SCX;HINFP;PLSCR1;IL6;IL36A;UBR5;ZNF304;LGALS9;HOXD3;EPHB2;ZBTB7B;GAS6;MYD88
pre-replicative complex assembly (GO:0036388)	4/64	0.482326	0.870666	1.12854	0.822857	PSMA3;PSMF1;PSMB8;PSMB9
regulation of cellular ketone metabolic process (GO:0010565)	4/64	0.482326	0.870666	1.12854	0.822857	PSMA3;PSMF1;PSMB8;PSMB9
regulation of cilium assembly (GO:1902017)	4/64	0.482326	0.870666	1.12854	0.822857	IFT88;TBC1D30;TBC1D7;EVI5L
regulation of extrinsic apoptotic signaling pathway (GO:2001236)	4/64	0.482326	0.870666	1.12854	0.822857	ACVR1;TCF7L2;BIRC6;PML
positive regulation of cytoskeleton organization (GO:0051495)	5/82	0.485492	0.870666	1.09922	0.794288	BAIAP2L1;WDR1;ABL1;CCR7;LMOD2
regulation of cyclin-dependent protein serine/threonine kinase activity (GO:0000079)	5/82	0.485492	0.870666	1.09922	0.794288	MYOCD;BLM;CDKN2A;CDC37;IPO5
neuron projection development (GO:0031175)	10/171	0.485891	0.870666	1.05146	0.758917	EHD1;IFT88;IL6;PAK1;ATCAY;GBA;STMN2;EPHB2;EPHB1;FRYL
aggrephagy (GO:0035973)	2/29	0.486755	0.870666	1.25387	0.902783	IFT88;PCNT
beta-catenin-TCF complex assembly (GO:1904837)	2/29	0.486755	0.870666	1.25387	0.902783	TCF7L2;LEF1
establishment of mitotic spindle localization (GO:0040001)	2/29	0.486755	0.870666	1.25387	0.902783	DYNLT1;CDK5RAP2
homologous chromosome pairing at meiosis (GO:0007129)	2/29	0.486755	0.870666	1.25387	0.902783	PRDM9;SYCP2
hydrogen peroxide metabolic process (GO:0042743)	2/29	0.486755	0.870666	1.25387	0.902783	PRDX5;CYBA
mismatch repair (GO:0006298)	2/29	0.486755	0.870666	1.25387	0.902783	RPA3;ABL1
negative regulation of myeloid leukocyte differentiation (GO:0002762)	2/29	0.486755	0.870666	1.25387	0.902783	TCTA;LILRB4
positive regulation of leukocyte migration (GO:0002687)	2/29	0.486755	0.870666	1.25387	0.902783	IL6;AIF1
positive regulation of viral genome replication (GO:0045070)	2/29	0.486755	0.870666	1.25387	0.902783	ADAR;IFIT1
production of miRNAs involved in gene silencing by miRNA (GO:0035196)	2/29	0.486755	0.870666	1.25387	0.902783	SNIP1;ADAR
protein K11-linked ubiquitination (GO:0070979)	2/29	0.486755	0.870666	1.25387	0.902783	UBE2A;ANAPC1
regulation of actin polymerization or depolymerization (GO:0008064)	2/29	0.486755	0.870666	1.25387	0.902783	WDR1;ARHGAP28
regulation of double-strand break repair via nonhomologous end joining (GO:2001032)	2/29	0.486755	0.870666	1.25387	0.902783	DTX3L;PARP9
regulation of protein targeting to membrane (GO:0090313)	2/29	0.486755	0.870666	1.25387	0.902783	KCNE1;ITGAM
regulation of ubiquitin-protein transferase activity (GO:0051438)	2/29	0.486755	0.870666	1.25387	0.902783	DTX3L;ABL1
organic substance transport (GO:0071702)	8/136	0.491056	0.870666	1.05799	0.752437	ABCA4;SLCO1A2;TAP2;TAP1;MYH9;ABCA8;ABCG1;SLC19A2
protein localization to plasma membrane (GO:0072659)	8/136	0.491056	0.870666	1.05799	0.752437	EHD1;PLEKHF1;RAB12;KCNIP4;FGF13;GAS6;ZDHHC3;LRP6
determination of heart left/right asymmetry (GO:0061371)	3/47	0.491861	0.870666	1.15413	0.818922	SETDB2;IHH;MICAL2
epidermal growth factor receptor signaling pathway (GO:0007173)	3/47	0.491861	0.870666	1.15413	0.818922	AREG;TDGF1;PTK2
negative regulation of cold-induced thermogenesis (GO:0120163)	3/47	0.491861	0.870666	1.15413	0.818922	FOXC2;ABHD6;NR1D1
polyol metabolic process (GO:0019751)	3/47	0.491861	0.870666	1.15413	0.818922	INPP4B;IMPA2;INPP5D
positive regulation of cell-cell adhesion (GO:0022409)	3/47	0.491861	0.870666	1.15413	0.818922	MAGI1;CD47;SKAP1
inorganic anion transmembrane transport (GO:0098661)	4/65	0.494514	0.870666	1.10998	0.781624	GLRA3;LRRC8A;APOL1;GABRE
mitotic G1 DNA damage checkpoint signaling (GO:0031571)	4/65	0.494514	0.870666	1.10998	0.781624	CNOT6;PLAGL1;MDM4;PML
regulation of cellular catabolic process (GO:0031329)	4/65	0.494514	0.870666	1.10998	0.781624	RRAGC;ABL1;KEAP1;NUPR1
tRNA modification (GO:0006400)	4/65	0.494514	0.870666	1.10998	0.781624	DTWD2;METTL2B;PUS7;ELP5
angiotensin maturation (GO:0002003)	1/12	0.498023	0.870666	1.53877	1.07269	MME
ATP transport (GO:0015867)	1/12	0.498023	0.870666	1.53877	1.07269	CD47
axonal fasciculation (GO:0007413)	1/12	0.498023	0.870666	1.53877	1.07269	EPHB2
brain morphogenesis (GO:0048854)	1/12	0.498023	0.870666	1.53877	1.07269	CTNNA2
calcium ion-regulated exocytosis of neurotransmitter (GO:0048791)	1/12	0.498023	0.870666	1.53877	1.07269	UNC13B
carboxylic acid catabolic process (GO:0046395)	1/12	0.498023	0.870666	1.53877	1.07269	NPL
cardiocyte differentiation (GO:0035051)	1/12	0.498023	0.870666	1.53877	1.07269	MYOCD
cell cycle checkpoint signaling (GO:0000075)	1/12	0.498023	0.870666	1.53877	1.07269	ZWINT
chromatin assembly or disassembly (GO:0006333)	1/12	0.498023	0.870666	1.53877	1.07269	CHAF1A
depurination (GO:0045007)	1/12	0.498023	0.870666	1.53877	1.07269	TERF2IP
digestive system development (GO:0055123)	1/12	0.498023	0.870666	1.53877	1.07269	CLMP
double-strand break repair via break-induced replication (GO:0000727)	1/12	0.498023	0.870666	1.53877	1.07269	MCMDC2
endoplasmic reticulum membrane organization (GO:0090158)	1/12	0.498023	0.870666	1.53877	1.07269	LPCAT3
epithelial cell-cell adhesion (GO:0090136)	1/12	0.498023	0.870666	1.53877	1.07269	CAMSAP3
eye photoreceptor cell differentiation (GO:0001754)	1/12	0.498023	0.870666	1.53877	1.07269	STAT3
fat-soluble vitamin catabolic process (GO:0042363)	1/12	0.498023	0.870666	1.53877	1.07269	CYP4F11
glutamine metabolic process (GO:0006541)	1/12	0.498023	0.870666	1.53877	1.07269	GLYATL1
inositol phosphate catabolic process (GO:0071545)	1/12	0.498023	0.870666	1.53877	1.07269	IMPA2
mesoderm morphogenesis (GO:0048332)	1/12	0.498023	0.870666	1.53877	1.07269	SCX
microtubule anchoring (GO:0034453)	1/12	0.498023	0.870666	1.53877	1.07269	CAMSAP3
microtubule anchoring at microtubule organizing center (GO:0072393)	1/12	0.498023	0.870666	1.53877	1.07269	CCDC68
mitochondrion distribution (GO:0048311)	1/12	0.498023	0.870666	1.53877	1.07269	ATCAY
modulation by host of viral process (GO:0044788)	1/12	0.498023	0.870666	1.53877	1.07269	IFI27
morphogenesis of a polarized epithelium (GO:0001738)	1/12	0.498023	0.870666	1.53877	1.07269	CELSR1
mRNA transcription (GO:0009299)	1/12	0.498023	0.870666	1.53877	1.07269	TFCP2
negative regulation of calcineurin-mediated signaling (GO:0106057)	1/12	0.498023	0.870666	1.53877	1.07269	HOMER2
negative regulation of calcineurin-NFAT signaling cascade (GO:0070885)	1/12	0.498023	0.870666	1.53877	1.07269	HOMER2
negative regulation of cell division (GO:0051782)	1/12	0.498023	0.870666	1.53877	1.07269	BLM
negative regulation of cellular response to vascular endothelial growth factor stimulus (GO:1902548)	1/12	0.498023	0.870666	1.53877	1.07269	ADAMTS12
negative regulation of glucose transmembrane transport (GO:0010829)	1/12	0.498023	0.870666	1.53877	1.07269	PID1
negative regulation of heart contraction (GO:0045822)	1/12	0.498023	0.870666	1.53877	1.07269	RNLS
negative regulation of hemostasis (GO:1900047)	1/12	0.498023	0.870666	1.53877	1.07269	PROC
negative regulation of histone acetylation (GO:0035067)	1/12	0.498023	0.870666	1.53877	1.07269	SIN3A
negative regulation of leukocyte chemotaxis (GO:0002689)	1/12	0.498023	0.870666	1.53877	1.07269	RIN3
negative regulation of oxidoreductase activity (GO:0051354)	1/12	0.498023	0.870666	1.53877	1.07269	DAOA
negative regulation of receptor internalization (GO:0002091)	1/12	0.498023	0.870666	1.53877	1.07269	RIN3
negative regulation of transcription elongation from RNA polymerase II promoter (GO:0034244)	1/12	0.498023	0.870666	1.53877	1.07269	RNF8
negative regulation of vascular permeability (GO:0043116)	1/12	0.498023	0.870666	1.53877	1.07269	PDE3A
nucleoside catabolic process (GO:0009164)	1/12	0.498023	0.870666	1.53877	1.07269	NT5E
nucleotide-sugar metabolic process (GO:0009225)	1/12	0.498023	0.870666	1.53877	1.07269	PARG
organic hydroxy compound catabolic process (GO:1901616)	1/12	0.498023	0.870666	1.53877	1.07269	CYP4F11
phagolysosome assembly (GO:0001845)	1/12	0.498023	0.870666	1.53877	1.07269	PIKFYVE
phospholipid efflux (GO:0033700)	1/12	0.498023	0.870666	1.53877	1.07269	ABCG1
phospholipid homeostasis (GO:0055091)	1/12	0.498023	0.870666	1.53877	1.07269	ABCG1
positive regulation of actin filament depolymerization (GO:0030836)	1/12	0.498023	0.870666	1.53877	1.07269	WDR1
positive regulation of cardiocyte differentiation (GO:1905209)	1/12	0.498023	0.870666	1.53877	1.07269	MYOCD
positive regulation of pseudopodium assembly (GO:0031274)	1/12	0.498023	0.870666	1.53877	1.07269	CCR7
positive regulation of sodium ion transmembrane transport (GO:1902307)	1/12	0.498023	0.870666	1.53877	1.07269	WNK1
positive regulation of T-helper 1 type immune response (GO:0002827)	1/12	0.498023	0.870666	1.53877	1.07269	IL1R1
positive regulation of vascular permeability (GO:0043117)	1/12	0.498023	0.870666	1.53877	1.07269	PDE3A
presynapse organization (GO:0099172)	1/12	0.498023	0.870666	1.53877	1.07269	LRRTM3
protein import into peroxisome matrix (GO:0016558)	1/12	0.498023	0.870666	1.53877	1.07269	PEX1
protein localization to synapse (GO:0035418)	1/12	0.498023	0.870666	1.53877	1.07269	NRXN1
purine nucleoside monophosphate biosynthetic process (GO:0009127)	1/12	0.498023	0.870666	1.53877	1.07269	ATIC
purine nucleotide biosynthetic process (GO:0006164)	1/12	0.498023	0.870666	1.53877	1.07269	HPRT1
pyrimidine-containing compound metabolic process (GO:0072527)	1/12	0.498023	0.870666	1.53877	1.07269	SLC19A2
regulation of actin filament depolymerization (GO:0030834)	1/12	0.498023	0.870666	1.53877	1.07269	WDR1
regulation of actin nucleation (GO:0051125)	1/12	0.498023	0.870666	1.53877	1.07269	SCIN
regulation of alcohol biosynthetic process (GO:1902930)	1/12	0.498023	0.870666	1.53877	1.07269	LPCAT3
regulation of angiotensin levels in blood (GO:0002002)	1/12	0.498023	0.870666	1.53877	1.07269	MME
regulation of astrocyte differentiation (GO:0048710)	1/12	0.498023	0.870666	1.53877	1.07269	IL6
regulation of CD4-positive, alpha-beta T cell differentiation (GO:0043370)	1/12	0.498023	0.870666	1.53877	1.07269	ZBTB7B
regulation of cholesterol esterification (GO:0010872)	1/12	0.498023	0.870666	1.53877	1.07269	ABCG1
regulation of DNA-dependent DNA replication (GO:0090329)	1/12	0.498023	0.870666	1.53877	1.07269	BLM
regulation of feeding behavior (GO:0060259)	1/12	0.498023	0.870666	1.53877	1.07269	STAT3
regulation of muscle system process (GO:0090257)	1/12	0.498023	0.870666	1.53877	1.07269	TNNC2
regulation of pseudopodium assembly (GO:0031272)	1/12	0.498023	0.870666	1.53877	1.07269	CCR7
regulation of response to oxidative stress (GO:1902882)	1/12	0.498023	0.870666	1.53877	1.07269	HEBP2
regulation of sensory perception (GO:0051931)	1/12	0.498023	0.870666	1.53877	1.07269	SCN11A
regulation of sequestering of calcium ion (GO:0051282)	1/12	0.498023	0.870666	1.53877	1.07269	RYR2
regulation of ventricular cardiac muscle cell action potential (GO:0098911)	1/12	0.498023	0.870666	1.53877	1.07269	RYR2
sensory perception of taste (GO:0050909)	1/12	0.498023	0.870666	1.53877	1.07269	ASIC3
smooth muscle cell differentiation (GO:0051145)	1/12	0.498023	0.870666	1.53877	1.07269	MYOCD
toll-like receptor 3 signaling pathway (GO:0034138)	1/12	0.498023	0.870666	1.53877	1.07269	OAS1
urogenital system development (GO:0001655)	1/12	0.498023	0.870666	1.53877	1.07269	EPHB2
very-low-density lipoprotein particle assembly (GO:0034379)	1/12	0.498023	0.870666	1.53877	1.07269	LPCAT3
establishment of spindle orientation (GO:0051294)	2/30	0.50486	0.870666	1.20903	0.826338	DYNLT1;CDK5RAP2
Golgi to plasma membrane protein transport (GO:0043001)	2/30	0.50486	0.870666	1.20903	0.826338	SYS1;OPTN
ion homeostasis (GO:0050801)	2/30	0.50486	0.870666	1.20903	0.826338	WNK1;KLHL3
microtubule polymerization (GO:0046785)	2/30	0.50486	0.870666	1.20903	0.826338	TPPP;FGF13
negative regulation of gene expression, epigenetic (GO:0045814)	2/30	0.50486	0.870666	1.20903	0.826338	EED;EZH2
non-motile cilium assembly (GO:1905515)	2/30	0.50486	0.870666	1.20903	0.826338	IFT88;GORAB
peptidyl-lysine trimethylation (GO:0018023)	2/30	0.50486	0.870666	1.20903	0.826338	PRDM7;PRDM9
positive regulation of DNA recombination (GO:0045911)	2/30	0.50486	0.870666	1.20903	0.826338	PRDM7;PRDM9
positive regulation of lipid kinase activity (GO:0090218)	2/30	0.50486	0.870666	1.20903	0.826338	CCR7;PTK2
primary neural tube formation (GO:0014020)	2/30	0.50486	0.870666	1.20903	0.826338	CELSR1;LRP6
protein N-linked glycosylation via asparagine (GO:0018279)	2/30	0.50486	0.870666	1.20903	0.826338	OST4;DPM2
regulation of natural killer cell mediated cytotoxicity (GO:0042269)	2/30	0.50486	0.870666	1.20903	0.826338	LGALS9;HLA-F
base-excision repair (GO:0006284)	3/48	0.506057	0.870666	1.12842	0.768574	PARG;RFC2;RPA3
establishment of protein localization to mitochondrion (GO:0072655)	3/48	0.506057	0.870666	1.12842	0.768574	TOMM20L;MFN2;TIMM50
inositol phosphate metabolic process (GO:0043647)	3/48	0.506057	0.870666	1.12842	0.768574	INPP4B;IMPA2;INPP5D
negative regulation of MAP kinase activity (GO:0043407)	3/48	0.506057	0.870666	1.12842	0.768574	GBA;SPRY4;IRAK3
nucleus organization (GO:0006997)	3/48	0.506057	0.870666	1.12842	0.768574	REEP4;CEP55;CHMP5
ERBB signaling pathway (GO:0038127)	4/66	0.506579	0.870666	1.09202	0.742652	CDC37;AREG;TDGF1;PTK2
[truncated: 1,476 more rows]

## Sheet: KEGG
Term	Overlap	P-value	Adjusted P-value	Odds Ratio	Combined Score	Genes
Measles	19/139	0.000265934	0.0563417	2.70826	22.2951	DDX58;STAT1;IFNB1;MX2;MX1;STAT3;EIF2AK2;ADAR;IL2RG;NFKB1;IFIH1;MAVS;IL6;OAS1;CD209;OAS2;OAS3;MYD88;IRF9
Epstein-Barr virus infection	24/202	0.000392625	0.0563417	2.30967	18.1139	STAT1;IFNB1;DDX58;STAT3;HLA-B;TAP2;HLA-C;EIF2AK2;TAP1;ISG15;HLA-A;HLA-F;NFKB1;TAPBP;CXCL10;MAVS;IL6;OAS1;SIN3A;OAS2;OAS3;B2M;MYD88;IRF9
Cytosolic DNA-sensing pathway	10/63	0.00241532	0.139514	3.21249	19.3582	CXCL10;IL6;MAVS;DDX58;IFNB1;POLR1C;POLR1D;POLR2F;ADAR;NFKB1
Coronavirus disease	24/232	0.00269667	0.139514	1.97337	11.674	STAT1;IFNB1;DDX58;MX2;STAT3;MX1;EIF2AK2;RPSA;ISG15;ADAR;NFKB1;C4B;IFIH1;C4A;MAS1;CXCL10;MAVS;IL6;OAS1;OAS2;OAS3;MYD88;IRF9;MBL2
NOD-like receptor signaling pathway	20/181	0.00276563	0.139514	2.12212	12.5003	YWHAE;STAT1;IFNB1;CYBA;NFKB1;GPRC6A;MAVS;IL6;OAS1;ATG16L1;OAS2;OAS3;CARD17;TAB3;MFN2;RBCK1;GBP1;MYD88;IRF9;GBP3
Hepatitis C	18/157	0.00295254	0.139514	2.21076	12.8779	YWHAE;RSAD2;DDX58;STAT1;IFNB1;MX2;MX1;STAT3;EIF2AK2;IFIT1;NFKB1;CLDN6;CXCL10;MAVS;OAS1;OAS2;OAS3;IRF9
Influenza A	19/172	0.00349153	0.139514	2.12039	11.996	RSAD2;DDX58;STAT1;IFNB1;MX2;MX1;EIF2AK2;ADAR;NFKB1;PML;IFIH1;CXCL10;MAVS;IL6;OAS1;OAS2;OAS3;MYD88;IRF9
Phototransduction	6/28	0.00388889	0.139514	4.6344	25.7192	GNGT1;SLC24A1;GNAT2;SAG;GUCA1A;PDE6A
Phagosome	17/152	0.00489399	0.156064	2.1483	11.4284	ITGAM;NCF1;NCF2;TAP2;HLA-B;TAP1;HLA-C;CYBA;HLA-A;HLA-F;PIKFYVE;CD209;ATP6V1G3;ATP6V0D2;FCGR2C;ATP6V0A1;MBL2
Fatty acid biosynthesis	4/18	0.0157393	0.451717	4.84841	20.1286	OXSM;FASN;ACSBG2;ACACA
Leishmaniasis	9/77	0.0272343	0.681633	2.24964	8.10608	ITGAM;NCF1;NCF2;STAT1;CYBA;ELK1;FCGR2C;NFKB1;MYD88
Human immunodeficiency virus 1 infection	19/212	0.0285003	0.681633	1.67734	5.96772	IFNB1;PXN;HLA-B;TAP2;HLA-C;TAP1;HLA-A;HLA-F;SAMHD1;PTK2;NFKB1;RBX1;TAPBP;BST2;GNGT1;PAK1;B2M;APOBEC3A;MYD88
Glycosylphosphatidylinositol (GPI)-anchor biosynthesis	4/26	0.0541548	0.9998	3.08404	8.99278	PIGS;DPM2;PIGL;PIGG
Lysine degradation	7/63	0.060632	0.9998	2.12218	5.94833	PRDM7;PRDM9;PRDM6;NSD1;SETDB2;SMYD3;EZH2
Antigen processing and presentation	8/78	0.068803	0.9998	1.94059	5.194	TAP2;HLA-B;TAP1;HLA-C;HLA-A;HLA-F;B2M;TAPBP
Human cytomegalovirus infection	18/225	0.0795445	0.9998	1.47913	3.74433	IL1R1;CDKN2A;IFNB1;STAT3;PXN;HLA-B;TAP2;HLA-C;TAP1;HLA-A;HLA-F;ELK1;PTK2;NFKB1;TAPBP;GNGT1;IL6;B2M
Graft-versus-host disease	5/42	0.0829212	0.9998	2.29243	5.70784	IL6;HLA-B;HLA-C;HLA-A;HLA-F
Ubiquitin mediated proteolysis	12/140	0.0919381	0.9998	1.59273	3.80128	UBA7;UBR5;FBXO4;KEAP1;UBE2L6;UBE4B;BIRC6;TRIM37;UBE2A;ANAPC1;PML;RBX1
RIG-I-like receptor signaling pathway	7/70	0.0947342	0.9998	1.88568	4.44395	IFIH1;CXCL10;MAVS;DDX58;IFNB1;ISG15;NFKB1
Lysosome	11/128	0.102041	0.9998	1.59676	3.64442	GBA;ACP2;PPT2;GUSB;CD68;LIPA;ATP6V0D2;AP4B1;CTSD;ATP6V0A1;CLN5
Viral carcinogenesis	16/203	0.103687	0.9998	1.45431	3.29602	YWHAE;TBP;CDKN2A;HDAC11;STAT3;PXN;HLA-B;HLA-C;EIF2AK2;HLA-A;GTF2H2;HLA-F;NFKB1;SCIN;ATP6V0D2;IRF9
ABC transporters	5/45	0.104233	0.9998	2.12016	4.79394	ABCA4;TAP2;TAP1;ABCA8;ABCG1
Viral protein interaction with cytokine and cytokine receptor	9/100	0.105868	0.9998	1.679	3.7703	CXCL10;IL6;CCL23;CCL20;ACKR4;ACKR3;CCR7;IL2RG;TNFRSF10D
Human papillomavirus infection	24/331	0.114705	0.9998	1.32992	2.8798	MAGI1;NOTCH2;TCF7L2;TBP;STAT1;IFNB1;ITGA3;MX2;PXN;MX1;HLA-B;HLA-C;EIF2AK2;ISG15;HLA-A;HLA-F;PTK2;NFKB1;COL6A2;COL4A3;ATP6V1G3;ATP6V0D2;IRF9;ATP6V0A1
Nucleotide excision repair	5/47	0.119797	0.9998	2.01899	4.28421	RFC2;RPA3;GTF2H2;GTF2H5;RBX1
Herpes simplex virus 1 infection	34/498	0.130633	0.9998	1.24745	2.53901	ZNF331;IFIH1;ZNF304;B2M;ZNF563;ZNF383;STAT1;IFNB1;DDX58;TAP2;HLA-B;EIF2AK2;TAP1;HLA-C;HLA-A;HLA-F;NFKB1;PML;TAPBP;BST2;MAVS;IL6;OAS1;ZNF419;OAS2;OAS3;ZNF813;SRSF7;MYD88;ZNF630;IRF9;ZNF112;ZNF211;ZNF431
Mannose type O-glycan biosynthesis	3/23	0.134134	0.9998	2.54232	5.10731	B4GALT1;POMGNT1;FKTN
Arrhythmogenic right ventricular cardiomyopathy	7/77	0.137501	0.9998	1.69648	3.36603	RYR2;CACNG7;TCF7L2;ITGA3;LEF1;CACNA1D;CTNNA2
Allograft rejection	4/38	0.160116	0.9998	1.99429	3.65324	HLA-B;HLA-C;HLA-A;HLA-F
Primary immunodeficiency	4/38	0.160116	0.9998	1.99429	3.65324	CD79A;TAP2;TAP1;IL2RG
Acute myeloid leukemia	6/67	0.169793	0.9998	1.66797	2.9576	TCF7L2;ITGAM;LEF1;STAT3;PML;NFKB1
Osteoclast differentiation	10/127	0.171948	0.9998	1.45029	2.55332	NCF1;NCF2;IL1R1;STAT1;IFNB1;CYBA;LILRB4;FCGR2C;NFKB1;IRF9
Leukocyte transendothelial migration	9/114	0.186149	0.9998	1.45405	2.44455	CLDN6;ITGAM;NCF1;NCF2;RASSF5;PXN;CYBA;CTNNA2;PTK2
Collecting duct acid secretion	3/27	0.189012	0.9998	2.11815	3.52872	ATP6V1G3;ATP6V0D2;ATP6V0A1
Kaposi sarcoma-associated herpesvirus infection	14/193	0.191077	0.9998	1.32755	2.1972	TCF7L2;STAT1;IFNB1;STAT3;LEF1;HLA-B;HLA-C;EIF2AK2;HLA-A;HLA-F;NFKB1;GNGT1;IL6;IRF9
Complement and coagulation cascades	7/85	0.195821	0.9998	1.52184	2.48144	C4B;C4A;ITGAM;F9;PROC;F11;MBL2
Oxidative phosphorylation	10/133	0.208851	0.9998	1.3791	2.15985	NDUFA11;PPA1;NDUFA1;NDUFB1;SDHC;NDUFS1;ATP12A;ATP6V1G3;ATP6V0D2;ATP6V0A1
Legionellosis	5/57	0.211432	0.9998	1.62986	2.53255	BCL2L13;IL6;ITGAM;NFKB1;MYD88
Pathogenic Escherichia coli infection	14/197	0.211653	0.9998	1.29826	2.01594	IL1R1;WIPF2;WIPF3;NFKB1;CLDN6;PAK1;IL6;BAIAP2L1;ARPC3;ABL1;TAB3;MYH9;MYD88;WASF3
Type I diabetes mellitus	4/43	0.217277	0.9998	1.73815	2.65343	HLA-B;HLA-C;HLA-A;HLA-F
Human T-cell leukemia virus 1 infection	15/219	0.24242	0.9998	1.24753	1.76785	CRTC2;TBP;IL1R1;CDKN2A;HLA-B;HLA-C;HLA-A;HLA-F;IL2RG;ELK1;NFKB1;IL6;PTTG1;B2M;ANAPC1
Viral myocarditis	5/60	0.242448	0.9998	1.54071	2.18313	HLA-B;ABL1;HLA-C;HLA-A;HLA-F
Primary bile acid biosynthesis	2/17	0.244666	0.9998	2.25841	3.17952	AKR1C4;CYP7B1
RNA polymerase	3/31	0.248421	0.9998	1.81517	2.52786	POLR1C;POLR1D;POLR2F
Pertussis	6/76	0.249596	0.9998	1.45282	2.01638	C4B;C4A;IL6;ITGAM;NFKB1;MYD88
Proteasome	4/46	0.253869	0.9998	1.61374	2.21233	PSMA3;PSMF1;PSMB8;PSMB9
Other types of O-glycan biosynthesis	4/46	0.266341	0.9998	1.57613	2.08518	GALNT14;B4GALT1;GXYLT1;GALNTL5
Inflammatory bowel disease	5/65	0.296452	0.9998	1.41194	1.71674	IL6;STAT1;STAT3;IL2RG;NFKB1
Fc gamma R-mediated phagocytosis	7/97	0.297328	0.9998	1.31808	1.59873	PAK1;SCIN;NCF1;ARPC3;INPP5D;ASAP3;WASF3
One carbon pool by folate	2/20	0.30798	0.9998	1.88171	2.21613	MTFMT;ATIC
Steroid biosynthesis	2/20	0.30798	0.9998	1.88171	2.21613	NSDHL;LIPA
DNA replication	3/36	0.325688	0.9998	1.53974	1.7273	RNASEH2B;RFC2;RPA3
Mucin type O-glycan biosynthesis	3/36	0.325688	0.9998	1.53974	1.7273	GALNT14;GALNTL5;ST6GALNAC3
African trypanosomiasis	3/37	0.341241	0.9998	1.49437	1.6067	IL6;APOL1;MYD88
Autoimmune thyroid disease	4/53	0.342853	0.9998	1.38269	1.4801	HLA-B;HLA-C;HLA-A;HLA-F
Diabetic cardiomyopathy	13/203	0.344945	0.9998	1.15962	1.23427	RYR2;NDUFA11;NCF1;NCF2;NDUFA1;NDUFB1;SDHC;CYBA;PDHB;NFKB1;PDK3;NDUFS1;CTSD
Epithelial cell signaling in Helicobacter pylori infection	5/70	0.352162	0.9998	1.30298	1.35988	PAK1;ATP6V1G3;ATP6V0D2;NFKB1;ATP6V0A1
Yersinia infection	9/137	0.356301	0.9998	1.19131	1.22941	IL6;ARPC3;IFNB1;WIPF2;WIPF3;PXN;NFKB1;PTK2;MYD88
Riboflavin metabolism	1/8	0.36835	0.9998	2.41858	2.41549	ACP2
Mismatch repair	2/23	0.370186	0.9998	1.61264	1.60256	RFC2;RPA3
Renin-angiotensin system	2/23	0.370186	0.9998	1.61264	1.60256	MAS1;MME
Pyrimidine metabolism	4/56	0.381479	0.9998	1.30271	1.25542	NT5E;CMPK2;TK2;AK9
Chemokine signaling pathway	12/192	0.385356	0.9998	1.12947	1.07705	GNGT1;CXCL10;PAK1;CCL23;NCF1;CCL20;STAT1;PXN;STAT3;CCR7;NFKB1;PTK2
p53 signaling pathway	5/73	0.38587	0.9998	1.2453	1.18585	TP53AIP1;CDKN2A;GORAB;SHISA5;MDM4
Vitamin digestion and absorption	2/24	0.390448	0.9998	1.53925	1.4476	LRAT;SLC19A2
Homologous recombination	3/41	0.402948	0.9998	1.33679	1.21507	RAD51B;BLM;RPA3
Endometrial cancer	4/58	0.407104	0.9998	1.25433	1.12725	TCF7L2;LEF1;CTNNA2;ELK1
Hepatitis B	10/162	0.417914	0.9998	1.11426	0.972167	IFIH1;MAVS;IL6;DDX58;STAT1;IFNB1;STAT3;ELK1;NFKB1;MYD88
Tuberculosis	11/180	0.422582	0.9998	1.10239	0.949565	IL6;ITGAM;CD209;STAT1;IFNB1;ATP6V0D2;CTSD;FCGR2C;NFKB1;MYD88;ATP6V0A1
Folate biosynthesis	2/26	0.430049	0.9998	1.41083	1.19054	GGH;PTS
Maturity onset diabetes of the young	2/26	0.430049	0.9998	1.41083	1.19054	ONECUT1;HNF4G
cAMP signaling pathway	13/216	0.430213	0.9998	1.08461	0.914838	GRIA1;RYR2;OXTR;PPP1R12A;NPY1R;CACNA1D;GLI3;NFKB1;HTR6;PAK1;PDE3A;CNGB3;GHRL
Purine metabolism	8/129	0.431678	0.9998	1.11961	0.940558	NT5E;ATIC;PDE3A;GMPR;PDE5A;HPRT1;PDE6A;AK9
Endocytosis	15/252	0.436254	0.9998	1.07193	0.889195	WIPF2;WIPF3;IQSEC3;HLA-B;ASAP3;HLA-C;AGAP4;HLA-A;HLA-F;IL2RG;PML;EHD1;AGAP6;ARPC3;CHMP5
Synaptic vesicle cycle	5/78	0.44171	0.9998	1.1597	0.947591	UNC13B;ATP6V1G3;ATP6V0D2;CPLX3;ATP6V0A1
Retrograde endocannabinoid signaling	9/148	0.444587	0.9998	1.09639	0.888744	GRIA1;GNGT1;NDUFA11;NDUFA1;NDUFB1;CACNA1D;ABHD6;NDUFS1;GABRE
Fatty acid elongation	2/27	0.449332	0.9998	1.35433	1.08345	ELOVL7;PPT2
Basal transcription factors	3/45	0.462884	0.9998	1.20922	0.931434	TBP;GTF2H2;GTF2H5
B cell receptor signaling pathway	5/81	0.47465	0.9998	1.11374	0.829936	CD79A;IFITM1;INPP5D;LILRB4;NFKB1
Citrate cycle (TCA cycle)	2/30	0.50486	0.9998	1.20903	0.826338	SDHC;PDHB
Amoebiasis	6/102	0.507221	0.9998	1.05788	0.718099	IL6;ITGAM;IL1R1;COL4A3;NFKB1;PTK2
Cellular senescence	9/156	0.507964	0.9998	1.03628	0.701919	IL6;CDKN2A;RASSF5;HLA-B;HLA-C;CACNA1D;HLA-A;HLA-F;NFKB1
Fluid shear stress and atherosclerosis	8/139	0.516	0.9998	1.03359	0.683875	ACVR1;NCF1;NCF2;IL1R1;KEAP1;CYBA;NFKB1;PTK2
ErbB signaling pathway	5/85	0.517516	0.9998	1.05783	0.696808	PAK1;ABL1;AREG;ELK1;PTK2
Sphingolipid metabolism	3/49	0.520044	0.9998	1.10383	0.721731	CERS4;GBA;ACER3
Circadian rhythm	2/31	0.522546	0.9998	1.16728	0.757611	NR1D1;RBX1
C-type lectin receptor signaling pathway	6/104	0.52637	0.9998	1.03618	0.664971	IL6;PAK1;CD209;STAT1;NFKB1;IRF9
Toll-like receptor signaling pathway	6/104	0.52637	0.9998	1.03618	0.664971	CXCL10;IL6;STAT1;IFNB1;NFKB1;MYD88
Salmonella infection	14/249	0.527623	0.9998	1.00817	0.644598	TCF7L2;DYNLT1;EXOC7;LEF1;DCTN3;NFKB1;PAK1;IL6;ARPC3;TAB3;VPS39;ARL8A;MYD88;WASF3
Mitophagy	4/68	0.530312	0.9998	1.05778	0.670939	BCL2L13;FUNDC1;MFN2;OPTN
N-Glycan biosynthesis	3/50	0.533813	0.9998	1.08029	0.678109	DPM2;B4GALT1;ALG11
Vibrio cholerae infection	3/50	0.533813	0.9998	1.08029	0.678109	ATP6V1G3;ATP6V0D2;ATP6V0A1
Cell cycle	7/124	0.542585	0.9998	1.01245	0.619026	YWHAE;PTTG1;CDKN2A;ABL1;ANAPC1;CDC25B;RBX1
ECM-receptor interaction	5/88	0.54867	0.9998	1.01943	0.611924	ITGA3;COL6A2;COL4A3;CD47;DSPP
Th17 cell differentiation	6/107	0.554504	0.9998	1.00524	0.592774	IL6;IL1R1;STAT1;STAT3;IL2RG;NFKB1
Hippo signaling pathway	9/163	0.561533	0.9998	0.988808	0.570626	SOX2;YWHAE;TCF7L2;PAK1;WWC1;LEF1;CTNNA2;AJUBA;AREG
Regulation of actin cytoskeleton	12/218	0.561559	0.9998	0.985542	0.568696	PAK1;PIKFYVE;SCIN;ITGAM;PPP1R12A;ARPC3;ITGA3;PXN;MYH9;PPP1R12C;PTK2;MYLK4
Insulin resistance	6/108	0.56371	0.9998	0.995337	0.570542	MLXIP;PYGB;CRTC2;IL6;STAT3;NFKB1
Adherens junction	4/71	0.564816	0.9998	1.01025	0.577114	TCF7L2;LEF1;CTNNA2;WASF3
Hypertrophic cardiomyopathy	5/90	0.56889	0.9998	0.995341	0.561441	RYR2;CACNG7;IL6;ITGA3;CACNA1D
HIF-1 signaling pathway	6/109	0.572825	0.9998	0.985621	0.549164	IL6;EGLN3;STAT3;PDHB;NFKB1;RBX1
Cytokine-cytokine receptor interaction	16/295	0.583322	0.9998	0.969958	0.522823	ACVR1;IL32;CCL23;IL1R1;CCL20;IFNB1;IL2RG;TNFRSF10D;CXCL10;BMP3;IL6;IL36A;ACVR1C;ACKR4;ACKR3;CCR7
Fanconi anemia pathway	3/54	0.586555	0.9998	0.995349	0.531007	BLM;RPA3;FANCF
Inositol phosphate metabolism	4/73	0.587025	0.9998	0.980867	0.522496	INPP4B;PIKFYVE;IMPA2;INPP5D
Rheumatoid arthritis	5/93	0.598315	0.9998	0.961255	0.493736	IL6;CCL20;ATP6V1G3;ATP6V0D2;ATP6V0A1
TNF signaling pathway	6/112	0.599586	0.9998	0.957573	0.489813	CXCL10;IL6;CCL20;IFNB1;TAB3;NFKB1
IL-17 signaling pathway	5/94	0.607869	0.9998	0.950404	0.473107	CXCL10;IL6;CCL20;TAB3;NFKB1
Staphylococcus aureus infection	5/95	0.617291	0.9998	0.939794	0.453371	C4B;C4A;ITGAM;FCGR2C;MBL2
Pancreatic cancer	4/76	0.619063	0.9998	0.939848	0.450702	STAT1;CDKN2A;STAT3;NFKB1
Thyroid cancer	2/37	0.61945	0.9998	0.966863	0.463053	TCF7L2;LEF1
Phenylalanine metabolism	1/17	0.623371	0.9998	1.05762	0.499848	ALDH3A1
Bacterial invasion of epithelial cells	4/77	0.629389	0.9998	0.926924	0.429171	ARPC3;PXN;CTNNA2;PTK2
Oxytocin signaling pathway	8/154	0.632984	0.9998	0.92666	0.423771	RYR2;CACNG7;OXTR;PPP1R12A;CACNA1D;ELK1;PPP1R12C;MYLK4
mTOR signaling pathway	8/154	0.632984	0.9998	0.92666	0.423771	SLC7A5;RRAGC;TBC1D7;SLC38A9;ATP6V1G3;LAMTOR3;EIF4B;LRP6
Transcriptional misregulation in cancer	10/192	0.634186	0.9998	0.929098	0.423124	LYL1;IL6;ITGAM;EYA1;SIN3A;NUPR1;NFKB1;PTK2;ETV5;PML
Phosphatidylinositol signaling system	5/97	0.635727	0.9998	0.919266	0.416415	INPP4B;PIKFYVE;IMPA2;DGKA;INPP5D
Non-alcoholic fatty liver disease	8/155	0.640214	0.9998	0.920307	0.410414	MLXIP;IL6;NDUFA11;NDUFA1;NDUFB1;SDHC;NDUFS1;NFKB1
Other glycan degradation	1/18	0.644404	0.9998	0.995357	0.437389	GBA
mRNA surveillance pathway	5/98	0.644737	0.9998	0.909333	0.399118	CPSF7;SYMPK;PABPC3;ACIN1;MSI1
Various types of N-glycan biosynthesis	2/39	0.648195	0.9998	0.914503	0.396495	B4GALT1;ALG11
RNA degradation	4/79	0.649496	0.9998	0.90211	0.389314	CNOT6;PNPT1;PABPC3;DCP2
Hematopoietic cell lineage	5/99	0.653606	0.9998	0.899611	0.38256	IL6;ITGAM;MME;IL1R1;ITGA3
Lipid and atherosclerosis	11/215	0.659624	0.9998	0.911543	0.37928	IL6;NCF1;IFNB1;NCF2;STAT3;MIB2;CYBA;PTK2;ABCG1;NFKB1;MYD88
Nicotine addiction	2/40	0.661909	0.9998	0.89039	0.3674	GRIA1;GABRE
AGE-RAGE signaling pathway in diabetic complications	5/100	0.662333	0.9998	0.890094	0.366707	IL6;STAT1;COL4A3;STAT3;NFKB1
Glycosaminoglycan degradation	1/19	0.664264	0.9998	0.94001	0.384535	GUSB
Necroptosis	8/159	0.668311	0.9998	0.895737	0.360983	PYGB;STAT1;IFNB1;STAT3;EIF2AK2;RBCK1;IRF9;CHMP5
Thyroid hormone signaling pathway	6/121	0.674085	0.9998	0.882209	0.347942	NOTCH2;SIN3A;STAT1;NCOA3;SLC16A2;MED13L
Protein digestion and absorption	5/103	0.687646	0.9998	0.862709	0.323068	MME;COL6A2;COL4A3;SLC3A1;PGA5
Focal adhesion	10/201	0.690253	0.9998	0.884892	0.328027	PAK1;PPP1R12A;ITGA3;COL6A2;COL4A3;PXN;ELK1;PPP1R12C;PTK2;MYLK4
Basal cell carcinoma	3/63	0.69041	0.9998	0.845642	0.313284	TCF7L2;LEF1;GLI3
NF-kappa B signaling pathway	5/104	0.695791	0.9998	0.853949	0.309732	IL1R1;DDX58;TAB3;NFKB1;MYD88
Porphyrin and chlorophyll metabolism	2/43	0.700472	0.9998	0.825108	0.293739	CPOX;GUSB
Histidine metabolism	1/22	0.717439	0.9998	0.805595	0.267512	ALDH3A1
Terpenoid backbone biosynthesis	1/22	0.717439	0.9998	0.805595	0.267512	FNTB
Glycosphingolipid biosynthesis	2/45	0.724098	0.9998	0.786648	0.253953	B4GALT1;ST6GALNAC3
Shigellosis	12/246	0.72475	0.9998	0.866314	0.278891	RRAGC;IL1R1;IFNB1;ATG16L1;ARPC3;PXN;TAB3;RBCK1;PTK2;NFKB1;MYD88;RBX1
Cell adhesion molecules	7/148	0.725515	0.9998	0.839047	0.269228	CLDN6;ITGAM;NRXN1;HLA-B;HLA-C;HLA-A;HLA-F
Protein export	1/23	0.733223	0.9998	0.768936	0.238605	SRP19
Huntington disease	15/306	0.733961	0.9998	0.870483	0.269239	GRIA1;TBP;DNAH2;NDUFA11;DNAH14;DNAH6;DCTN3;NDUFA1;NDUFB1;SDHC;PSMA3;SIN3A;TFAM;POLR2F;NDUFS1
GABAergic synapse	4/89	0.738829	0.9998	0.795556	0.240806	GNGT1;CACNA1D;GABRE;SLC38A5
PD-L1 expression and PD-1 checkpoint pathway in cancer	4/89	0.738829	0.9998	0.795556	0.240806	STAT1;STAT3;NFKB1;MYD88
Pyruvate metabolism	2/47	0.746128	0.9998	0.751606	0.220114	PDHB;ACACA
Adipocytokine signaling pathway	3/69	0.747958	0.9998	0.768521	0.223185	STAT3;ACSBG2;NFKB1
Renal cell carcinoma	3/69	0.747958	0.9998	0.768521	0.223185	PAK1;EGLN3;RBX1
Amino sugar and nucleotide sugar metabolism	2/48	0.756566	0.9998	0.735228	0.205103	NPL;GNE
Prolactin signaling pathway	3/70	0.756666	0.9998	0.75701	0.21108	STAT1;STAT3;NFKB1
Small cell lung cancer	4/92	0.761991	0.9998	0.768313	0.208844	ITGA3;COL4A3;NFKB1;PTK2
Th1 and Th2 cell differentiation	4/92	0.761991	0.9998	0.768313	0.208844	NOTCH2;STAT1;IL2RG;NFKB1
Non-small cell lung cancer	3/72	0.773353	0.9998	0.73499	0.188907	CDKN2A;RASSF5;STAT3
Arginine and proline metabolism	2/50	0.776332	0.9998	0.704518	0.178367	GATM;LAP3
Malaria	2/50	0.776332	0.9998	0.704518	0.178367	IL6;MYD88
Insulin signaling pathway	6/137	0.782817	0.9998	0.773798	0.189469	PYGB;PRKAR1A;EXOC7;FASN;ELK1;ACACA
Biosynthesis of unsaturated fatty acids	1/27	0.788028	0.9998	0.6505	0.154964	ELOVL7
Dilated cardiomyopathy	4/96	0.790346	0.9998	0.734751	0.172875	RYR2;CACNG7;ITGA3;CACNA1D
Circadian entrainment	4/97	0.796997	0.9998	0.726812	0.164917	GRIA1;GNGT1;RYR2;CACNA1D
Prostate cancer	4/97	0.796997	0.9998	0.726812	0.164917	TCF7L2;LEF1;NFKB1;ETV5
Butanoate metabolism	1/28	0.799872	0.9998	0.626374	0.139872	ACSM3
Growth hormone synthesis, secretion and action	5/119	0.800391	0.9998	0.740995	0.164986	STAT1;STAT3;CACNA1D;GHRL;PTK2
Glycosaminoglycan biosynthesis	2/53	0.803343	0.9998	0.66297	0.145173	B4GALT1;CHST1
Chronic myeloid leukemia	3/76	0.803909	0.9998	0.694569	0.151603	CDKN2A;ABL1;NFKB1
Proteoglycans in cancer	9/205	0.813746	0.9998	0.775178	0.159769	PAK1;PPP1R12A;STAT3;PXN;IHH;ELK1;PPP1R12C;PTK2;EIF4B
Signaling pathways regulating pluripotency of stem cells	6/143	0.815693	0.9998	0.739673	0.150684	SOX2;ACVR1;ACVR1C;ESRRB;ONECUT1;STAT3
Ascorbate and aldarate metabolism	1/30	0.821613	0.9998	0.583114	0.114574	GUSB
Pentose phosphate pathway	1/30	0.821613	0.9998	0.583114	0.114574	RBKS
beta-Alanine metabolism	1/30	0.821613	0.9998	0.583114	0.114574	ALDH3A1
Hedgehog signaling pathway	2/56	0.827414	0.9998	0.626039	0.118603	IHH;GLI3
Chagas disease	4/102	0.827729	0.9998	0.689546	0.130372	IL6;IFNB1;NFKB1;MYD88
Galactose metabolism	1/31	0.831582	0.9998	0.563647	0.103951	B4GALT1
Hepatocellular carcinoma	7/168	0.834046	0.9998	0.734034	0.133203	TCF7L2;CDKN2A;LEF1;KEAP1;ARID1A;ELK1;LRP6
Tight junction	7/169	0.838434	0.9998	0.729464	0.128546	MAGI1;CLDN6;ARPC3;SYMPK;MYH9;CACNA1D;CGN
Prion disease	12/273	0.839543	0.9998	0.775571	0.135646	RYR2;PSMA3;IL6;NDUFA11;NCF1;NCF2;NDUFA1;NDUFB1;SDHC;CYBA;CACNA1D;NDUFS1
Peroxisome	3/82	0.843191	0.9998	0.641612	0.109434	PRDX5;PEX1;PEX11G
Protein processing in endoplasmic reticulum	7/171	0.846933	0.9998	0.720491	0.119698	AMFR;DNAJB11;NGLY1;UBXN8;EIF2AK2;UBE4B;RBX1
Notch signaling pathway	2/59	0.8488	0.9998	0.592995	0.0972107	NOTCH2;DTX3L
VEGF signaling pathway	2/59	0.8488	0.9998	0.592995	0.0972107	PXN;PTK2
Spliceosome	6/150	0.84895	0.9998	0.703453	0.115194	SF3B4;RBMXL3;DDX23;ACIN1;SRSF7;RBMX
Parathyroid hormone synthesis, secretion and action	4/106	0.849443	0.9998	0.662364	0.108081	GCM2;SLC34A2;MMP15;LRP6
SNARE interactions in vesicular transport	1/33	0.849881	0.9998	0.528363	0.0859433	VTI1A
Oocyte meiosis	5/129	0.852786	0.9998	0.680875	0.108427	YWHAE;PTTG1;CPEB2;ANAPC1;RBX1
Glucagon signaling pathway	4/107	0.854496	0.9998	0.655899	0.103136	PYGB;CRTC2;PDHB;ACACA
Pentose and glucuronate interconversions	1/34	0.858271	0.9998	0.512325	0.0783014	GUSB
Propanoate metabolism	1/34	0.858271	0.9998	0.512325	0.0783014	ACACA
Drug metabolism	4/108	0.859403	0.9998	0.649557	0.098419	ALDH3A1;TK2;HPRT1;GUSB
Ribosome biogenesis in eukaryotes	4/108	0.859403	0.9998	0.649557	0.098419	EMG1;UTP6;MDN1;UTP14C
Steroid hormone biosynthesis	2/61	0.861687	0.9998	0.572833	0.0852738	AKR1C4;CYP7B1
Natural killer cell mediated cytotoxicity	5/131	0.861765	0.9998	0.669996	0.0996768	PAK1;IFNB1;HLA-B;HLA-C;HLA-A
Colorectal cancer	3/86	0.865425	0.9998	0.610561	0.0882474	TCF7L2;LEF1;AREG
Insulin secretion	3/86	0.865425	0.9998	0.610561	0.0882474	RYR2;CACNA1D;FFAR1
Nicotinate and nicotinamide metabolism	1/35	0.866193	0.9998	0.49723	0.071426	NT5E
Vascular smooth muscle contraction	5/133	0.870281	0.9998	0.659457	0.0916247	PPP1R12A;MYH9;CACNA1D;PPP1R12C;MYLK4
Cardiac muscle contraction	3/87	0.87053	0.9998	0.60326	0.0836436	RYR2;CACNG7;CACNA1D
Starch and sucrose metabolism	1/36	0.873672	0.9998	0.482998	0.0652289	PYGB
Tyrosine metabolism	1/36	0.873672	0.9998	0.482998	0.0652289	ALDH3A1
Toxoplasmosis	4/112	0.877643	0.9998	0.625366	0.08162	STAT1;STAT3;NFKB1;MYD88
Alanine, aspartate and glutamate metabolism	1/37	0.880734	0.9998	0.469557	0.0596335	ASRGL1
Ribosome	6/158	0.880784	0.9998	0.666145	0.0845621	MRPL2;MRPL1;MRPL27;RPSA;MRPL36;MRPL13
Pathways in cancer	24/531	0.882412	0.9998	0.796627	0.0996552	NOTCH2;TCF7L2;EGLN3;STAT1;CDKN2A;ITGA3;NCOA3;STAT3;LEF1;KEAP1;IL2RG;ELK1;GLI3;NFKB1;PML;PTK2;RBX1;LRP6;GNGT1;IL6;RASSF5;COL4A3;ABL1;CTNNA2
Glutamatergic synapse	4/114	0.885969	0.9998	0.613931	0.0743308	GRIA1;GNGT1;HOMER2;CACNA1D
Axon guidance	7/182	0.887431	0.9998	0.674806	0.0805887	PAK1;ABL1;SRGAP3;EPHB2;EPHB1;NGEF;PTK2
Morphine addiction	3/91	0.889279	0.9998	0.575717	0.0675574	GNGT1;PDE3A;GABRE
PI3K-Akt signaling pathway	15/354	0.894095	0.9998	0.7453	0.0834313	MAGI1;YWHAE;CRTC2;IFNB1;ITGA3;IL2RG;AREG;PTK2;NFKB1;GNGT1;IL6;CDC37;COL6A2;COL4A3;EIF4B
JAK-STAT signaling pathway	6/162	0.894459	0.9998	0.648926	0.072379	IL6;STAT1;IFNB1;STAT3;IL2RG;IRF9
Glycolysis / Gluconeogenesis	2/67	0.894535	0.9998	0.51979	0.0579311	ALDH3A1;PDHB
Retinol metabolism	2/68	0.899248	0.9998	0.511887	0.0543604	RDH10;LRAT
Glycine, serine and threonine metabolism	1/40	0.899639	0.9998	0.433368	0.0458336	GATM
TGF-beta signaling pathway	3/94	0.901705	0.9998	0.556648	0.0575952	ACVR1;ACVR1C;RBX1
Amphetamine addiction	2/69	0.903765	0.9998	0.50422	0.0510203	GRIA1;CACNA1D
Renin secretion	2/69	0.903765	0.9998	0.50422	0.0510203	PDE3A;CACNA1D
Neurotrophin signaling pathway	4/119	0.904652	0.9998	0.587082	0.0588283	YWHAE;ABL1;IRAK3;NFKB1
Bladder cancer	1/41	0.905251	0.9998	0.422511	0.0420582	CDKN2A
Ferroptosis	1/41	0.905251	0.9998	0.422511	0.0420582	LPCAT3
Central carbon metabolism in cancer	2/70	0.908091	0.9998	0.496779	0.0478948	SLC7A5;PDHB
Tryptophan metabolism	1/42	0.910548	0.9998	0.412184	0.0386251	TDO2
Fat digestion and absorption	1/43	0.91555	0.9998	0.402349	0.0354993	FABP2
Fatty acid degradation	1/43	0.91555	0.9998	0.402349	0.0354993	ACSBG2
Choline metabolism in cancer	3/98	0.916313	0.9998	0.533097	0.0465913	DGKA;GPCPD1;WASF3
Glycerophospholipid metabolism	3/98	0.916313	0.9998	0.533097	0.0465913	DGKA;LPCAT3;GPCPD1
Breast cancer	5/147	0.918273	0.9998	0.593996	0.0506445	NOTCH2;TCF7L2;NCOA3;LEF1;LRP6
Progesterone-mediated oocyte maturation	3/100	0.922849	0.9998	0.52205	0.041915	CPEB2;ANAPC1;CDC25B
PPAR signaling pathway	2/74	0.923638	0.9998	0.46908	0.0372613	FABP2;ACSBG2
Melanogenesis	3/101	0.925939	0.9998	0.516695	0.0397579	TCF7L2;LEF1;ASIP
Pathways of neurodegeneration	20/475	0.926702	0.9998	0.739111	0.0562637	GRIA1;RYR2;DNAH2;NDUFA11;UBA7;DNAH14;DNAH6;DCTN3;NDUFA1;NDUFB1;UBE2L6;SDHC;CACNA1D;NFKB1;LRP6;PSMA3;IL6;MFN2;NDUFS1;OPTN
Pancreatic secretion	3/102	0.928915	0.9998	0.511449	0.037713	RYR2;SCT;RAB27B
Type II diabetes mellitus	1/46	0.92894	0.9998	0.375466	0.0276759	CACNA1D
Carbohydrate digestion and absorption	1/47	0.932915	0.9998	0.367284	0.0255048	CACNA1D
Intestinal immune network for IgA production	1/48	0.936667	0.9998	0.35945	0.0235181	IL6
Cocaine addiction	1/49	0.940209	0.9998	0.351943	0.0216984	NFKB1
Parkinson disease	9/249	0.941024	0.9998	0.631572	0.038391	PSMA3;NDUFA11;UBA7;NDUFA1;MFN2;NDUFB1;UBE2L6;SDHC;NDUFS1
Dopaminergic synapse	4/132	0.941132	0.9998	0.527091	0.0319794	GRIA1;GNGT1;CACNA1D;SCN1A
MAPK signaling pathway	11/294	0.941963	0.9998	0.654305	0.0391207	CACNG7;PAK1;IL1R1;CACNA1D;ELK1;AREG;LAMTOR3;MAP4K3;NFKB1;MYD88;CDC25B
Cholesterol metabolism	1/50	0.943553	0.9998	0.344742	0.0200303	LIPA
Amyotrophic lateral sclerosis	14/364	0.948367	0.9998	0.67274	0.0356647	GRIA1;DNAH2;NDUFA11;DNAH14;DNAH6;DCTN3;NDUFA1;NDUFB1;SDHC;PSMA3;NUP88;NDUFS1;SRSF7;OPTN
RNA transport	6/186	0.951374	0.9998	0.561682	0.027999	EIF4A2;PABPC3;ACIN1;NUP88;SMN1;EIF4B
Apelin signaling pathway	4/137	0.951388	0.9998	0.50714	0.0252725	GNGT1;RYR2;TFAM;MYLK4
Autophagy	4/137	0.951388	0.9998	0.50714	0.0252725	RRAGC;ATG16L2;ATG16L1;CTSD
Endocrine and other factor-regulated calcium reabsorption	1953-01-01	0.952506	0.9998	0.324802	0.0158044	CALB1
Serotonergic synapse	3/113	0.955113	0.9998	0.460034	0.0211273	GNGT1;HTR6;CACNA1D
Neutrophil extracellular trap formation	6/189	0.956076	0.9998	0.552385	0.0248119	ITGAM;NCF1;NCF2;HDAC11;CYBA;NFKB1
Taste transduction	2/86	0.956695	0.9998	0.401812	0.0177883	TAS2R31;SCN9A
Regulation of lipolysis in adipocytes	1/55	0.957672	0.9998	0.312739	0.013526	NPY1R
Wnt signaling pathway	5/166	0.958138	0.9998	0.523366	0.0223809	TCF7L2;SFRP2;LEF1;RBX1;LRP6
cGMP-PKG signaling pathway	5/167	0.959635	0.9998	0.520108	0.0214298	PPP1R12A;PDE3A;CACNA1D;PDE5A;MYLK4
Apoptosis	4/142	0.959977	0.9998	0.488635	0.0199585	TP53AIP1;BIRC6;CTSD;NFKB1
Calcium signaling pathway	8/240	0.961055	0.9998	0.580481	0.0230589	RYR2;OXTR;HTR6;TNNC2;ORAI2;CACNA1D;MYLK4;TPCN1
Spinocerebellar ataxia	4/143	0.961517	0.9998	0.485094	0.0190365	GRIA1;PSMA3;TBP;KCNC3
Glutathione metabolism	1/57	0.962276	0.9998	0.301537	0.0115953	LAP3
Bile secretion	2/90	0.964273	0.9998	0.383467	0.0139507	SCT;SLCO1A2
Sphingolipid signaling pathway	3/119	0.96528	0.9998	0.4361	0.0154105	CERS4;CTSD;NFKB1
AMPK signaling pathway	3/120	0.966747	0.9998	0.43235	0.0146212	CRTC2;FASN;ACACA
Long-term depression	1/60	0.968261	0.9998	0.286159	0.00922959	GRIA1
Mineral absorption	1/60	0.968261	0.9998	0.286159	0.00922959	SLC34A2
GnRH signaling pathway	2/93	0.969103	0.9998	0.370766	0.0116364	CACNA1D;ELK1
Gastric cancer	4/149	0.969659	0.9998	0.464872	0.0143231	TCF7L2;LEF1;CTNNA2;LRP6
Glycerolipid metabolism	1/61	0.970038	0.9998	0.281375	0.00855959	DGKA
Adrenergic signaling in cardiomyocytes	4/150	0.970848	0.9998	0.461664	0.0136583	RYR2;CACNG7;KCNE1;CACNA1D
GnRH secretion	1/64	0.974792	0.9998	0.267934	0.00684063	CACNA1D
Aldosterone synthesis and secretion	2/98	0.975786	0.9998	0.351361	0.00861268	PRKD2;CACNA1D
Inflammatory mediator regulation of TRP channels	2/98	0.975786	0.9998	0.351361	0.00861268	IL1R1;ASIC3
Cushing syndrome	4/155	0.976169	0.9998	0.446258	0.0107638	TCF7L2;CDKN2A;LEF1;CACNA1D
Cortisol synthesis and secretion	1/65	0.976203	0.9998	0.263733	0.00635192	CACNA1D
Thermogenesis	7/232	0.976837	0.9998	0.523447	0.0122673	NDUFA11;NDUFAF5;NDUFA1;NDUFB1;SDHC;NDUFS1;ARID1A
Aminoacyl-tRNA biosynthesis	1/66	0.977535	0.9998	0.259662	0.00589979	MTFMT
Relaxin signaling pathway	3/129	0.977559	0.9998	0.401275	0.0091076	GNGT1;COL4A3;NFKB1
Long-term potentiation	1/67	0.978793	0.9998	0.255714	0.00548133	GRIA1
FoxO signaling pathway	3/131	0.979459	0.9998	0.394963	0.0081976	IL6;HOMER2;STAT3
Fc epsilon RI signaling pathway	1/68	0.97998	0.9998	0.251884	0.0050939	INPP5D
MicroRNAs in cancer	10/310	0.980996	0.9998	0.560096	0.0107464	NOTCH2;CDKN2A;STAT3;ABL1;MDM4;ZFPM2;TP63;NFKB1;EZH2;CDC25B
T cell receptor signaling pathway	2/104	0.981973	0.9998	0.330588	0.00601401	PAK1;NFKB1
Melanoma	1/72	0.984101	0.9998	0.237643	0.00380871	CDKN2A
Glioma	1/75	0.986625	0.9998	0.227972	0.00306975	CDKN2A
Alzheimer disease	12/369	0.986834	0.9998	0.564091	0.00747615	PSMA3;IL6;MME;NDUFA11;NDUFA1;EIF2AK2;NDUFB1;SDHC;CACNA1D;NDUFS1;NFKB1;LRP6
Gastric acid secretion	1/76	0.987374	0.9998	0.224921	0.00285797	MYLK4
Metabolism of xenobiotics by cytochrome P450	1/76	0.987374	0.9998	0.224921	0.00285797	ALDH3A1
Cholinergic synapse	2/113	0.988474	0.9998	0.303638	0.00352003	GNGT1;CACNA1D
Ras signaling pathway	6/232	0.990729	0.9998	0.446257	0.00415654	GNGT1;PAK1;RASSF5;ABL1;ELK1;NFKB1
Rap1 signaling pathway	5/210	0.992313	0.9998	0.410068	0.00316421	MAGI1;ITGAM;RASSF5;PRKD2;SKAP1
Platelet activation	2/124	0.993373	0.9998	0.276099	0.00183586	PPP1R12A;MYLK4
Salivary secretion	1/93	0.995261	0.9998	0.183194	0.000870184	MUC7
Systemic lupus erythematosus	2/135	0.996213	0.9998	0.253115	0.000960258	C4B;C4A
Estrogen signaling pathway	2/137	0.996582	0.9998	0.249338	0.000853731	NCOA3;CTSD
Olfactory transduction	13/440	0.996958	0.9998	0.509449	0.00155233	OR4E1;OR2G3;OR5AR1;OR11G2;OR1J4;OR4N5;OR52N5;OR2T34;OR4Q2;OR2T5;OR4F17;OR8D2;OR4F6
Neuroactive ligand-receptor interaction	9/341	0.997052	0.9998	0.454305	0.00134149	GRIA1;MAS1;OXTR;HTR6;GLRA3;SCT;NPY1R;GHRL;GABRE
Longevity regulating pathway	1/102	0.99718	0.9998	0.16679	0.000471057	NFKB1
Chemical carcinogenesis	4/239	0.999394	0.9998	0.285458	0.000173014	NOTCH2;STAT3;CACNA1D;NFKB1
Alcoholism	2/186	0.999732	0.9998	0.18246	4.88816e-05	GNGT1;HDAC11
Phospholipase D signaling pathway	1/148	0.9998	0.9998	0.114316	2.29216e-05	DGKA

## Sheet: GO Cellular Component
Term	Overlap	P-value	Adjusted P-value	Odds Ratio	Combined Score	Genes
phagocytic vesicle membrane (GO:0030670)	12/45	4.44334e-06	0.00135078	6.20916	76.5223	PIKFYVE;TAP2;HLA-B;HLA-C;TAP1;CYBA;HLA-A;HLA-F;B2M;ATP6V0D2;ATP6V0A1;TAPBP
MHC class I protein complex (GO:0042612)	4/6	0.000132103	0.0200797	33.9604	303.332	HLA-B;HLA-C;HLA-A;B2M
recycling endosome membrane (GO:0055038)	10/58	0.00126815	0.0984384	3.54807	23.6663	CLIP3;GRIA1;EHD1;RAB12;HLA-B;HLA-C;HLA-A;HLA-F;B2M;OPTN
phagocytic vesicle (GO:0045335)	14/100	0.00129524	0.0984384	2.7769	18.4637	NCF1;NCF2;TAP2;HLA-B;TAP1;HLA-C;CYBA;HLA-A;HLA-F;TAPBP;PIKFYVE;B2M;ATP6V0D2;ATP6V0A1
early endosome membrane (GO:0031901)	13/97	0.00282164	0.156306	2.63783	15.4852	IFITM3;GRIA1;MARCHF1;HLA-B;HLA-C;HLA-A;HLA-F;LRP6;CLIP3;EHD1;PIKFYVE;B2M;EPHB1
integral component of lumenal side of endoplasmic reticulum membrane (GO:0071556)	6/28	0.00388889	0.156306	4.6344	25.7192	HLA-B;HLA-C;HLA-A;HLA-F;SPPL3;TAPBP
lumenal side of endoplasmic reticulum membrane (GO:0098553)	6/28	0.00388889	0.156306	4.6344	25.7192	HLA-B;HLA-C;HLA-A;HLA-F;SPPL3;TAPBP
MHC protein complex (GO:0042611)	5/20	0.00411332	0.156306	5.66127	31.1003	HLA-B;HLA-C;HLA-A;HLA-F;B2M
ER to Golgi transport vesicle membrane (GO:0012507)	8/54	0.00970132	0.314341	2.95684	13.7064	GRIA1;HLA-B;VTI1A;HLA-C;HLA-A;HLA-F;AREG;B2M
coated vesicle membrane (GO:0030662)	8/55	0.0108125	0.314341	2.89377	13.1003	GRIA1;HLA-B;VTI1A;HLA-C;HLA-A;HLA-F;AREG;B2M
mitochondrial envelope (GO:0005740)	14/127	0.0113742	0.314341	2.11035	9.44681	IFI27L2;PNPT1;UQCC2;MX2;MX1;IFI6;NDUFA1;CPOX;MAVS;GATM;ATCAY;IFI27;NDUFS1;PRELID3B
multivesicular body (GO:0005771)	7/47	0.0147208	0.356692	2.97358	12.544	BST2;CD79A;SFTPC;LRAT;RAB27B;PGA5;CHMP5
endosome membrane (GO:0010008)	28/325	0.0152533	0.356692	1.61058	6.73699	IFITM3;GRIA1;IFITM2;MARCHF1;PLEKHF1;ABHD6;LRP6;VTI1A;B2M;EPHB1;CTSD;VPS39;ATP6V0A1;HLA-B;HLA-C;HLA-A;HLA-F;TPCN1;EHD1;CLIP3;PIKFYVE;RAB12;TAB3;CD68;ATP6V0D2;LAMTOR3;OPTN;MYD88
transport vesicle membrane (GO:0030658)	8/60	0.0178194	0.386936	2.61483	10.5311	GRIA1;HLA-B;VTI1A;HLA-C;HLA-A;HLA-F;AREG;B2M
axon (GO:0030424)	19/204	0.0200438	0.399282	1.75063	6.84467	MME;STAT1;KCNC3;MX2;MX1;C4A;PAK1;ATCAY;CALB1;SCN11A;SCN9A;MAP6;RIN3;GHRL;CTNNA2;EPHB2;FGF13;ZC3H14;SCN1A
lytic vacuole (GO:0000323)	20/219	0.0210148	0.399282	1.7134	6.61806	KCNE1;TINAGL1;MARCHF1;PLEKHF1;DTX3L;GBA;TMEM97;LIPA;CLN5;TPCN1;RRAGC;RPS6KC1;RAB12;SIDT1;SLC38A9;ACP2;PPT2;OCIAD2;CD68;CTSD
NADPH oxidase complex (GO:0043020)	3/12	0.0260945	0.402241	5.65289	20.6106	NCF1;NCF2;CYBA
Golgi cisterna (GO:0031985)	7/53	0.0270953	0.402241	2.5849	9.32733	GOLGA6C;B4GALT1;GOLGA8T;TMEM115;GCC1;HLA-A;GOLGA8O
integral component of endoplasmic reticulum membrane (GO:0030176)	14/142	0.0274988	0.402241	1.86156	6.68972	AMFR;TAP2;HLA-B;TAP1;HLA-C;HLA-A;ELOVL7;HLA-F;SPPL3;TAPBP;TMCO1;ACER3;UBXN8;PIGG
phagolysosome (GO:0032010)	2/5	0.0277864	0.402241	11.2992	40.4875	NCF1;NCF2
spermatoproteasome complex (GO:1990111)	2/5	0.0277864	0.402241	11.2992	40.4875	PSMB8;PSMB9
COPII-coated ER to Golgi transport vesicle (GO:0030134)	9/79	0.0315168	0.412233	2.18513	7.55452	GRIA1;HLA-B;VTI1A;HLA-C;HLA-A;HLA-F;AREG;B2M;YIF1A
nucleolus (GO:0005730)	53/733	0.0321446	0.412233	1.33475	4.58822	SRP19;GORAB;ADAR;GLI3;NKRF;UBXN8;PDK3;METTL18;UTP14C;MAGI1;VCX3A;PPP1R12A;COG7;NGDN;RBM19;DDX53;AEN;MIF4GD;SENP3;PLSCR1;SDHAF2;MRTO4;POLR1C;POLR1D;CCDC86;FAM193B;SF3B4;L3MBTL1;BLM;RPS19BP1;NRXN1;DCTN3;DDX23;NOC4L;NOL9;VCX;EMG1;RNF213;NLRP5;ABL1;POLR2F;SURF6;ZC3H14;MDN1;UTP6;STAT1;MTX2;ELP3;GTF2H5;PML;HINFP;CDKN2AIPNL;ZCCHC4
RNA polymerase I complex (GO:0005736)	3/13	0.0325447	0.412233	5.08733	17.4248	POLR1C;POLR1D;POLR2F
late endosome membrane (GO:0031902)	8/68	0.0349865	0.425435	2.26522	7.59483	PIKFYVE;IFITM2;MARCHF1;VTI1A;ABHD6;RAB27B;CD68;VPS39
vacuolar membrane (GO:0005774)	6/45	0.037801	0.44198	2.61192	8.55514	ATG16L2;ATG16L1;ATP6V1G3;ATP6V0D2;ARL8A;ATP6V0A1
cortical granule (GO:0060473)	2/6	0.0401542	0.452106	8.47397	27.2441	NLRP5;MYH9
proton-transporting V-type ATPase complex (GO:0033176)	3/15	0.0476738	0.484331	4.23899	12.9008	ATP6V1G3;ATP6V0D2;ATP6V0A1
dendrite (GO:0030425)	22/270	0.0487837	0.484331	1.51115	4.5642	GRIA1;MME;HOMER2;STAT1;KCNC3;TRAPPC4;NR1D1;ZWINT;CALB2;C4A;HTR6;PAK1;ATCAY;CALB1;ABL1;MAP6;RIN3;EPHB2;GABRE;FGF13;ZC3H14;MARK3
small-subunit processome (GO:0032040)	5/37	0.0531563	0.484331	2.65133	7.78037	EMG1;UTP6;NGDN;NOC4L;UTP14C
endoplasmic reticulum-Golgi intermediate compartment membrane (GO:0033116)	6/49	0.0539257	0.484331	2.36845	6.91622	GRIA1;TAP2;TAP1;AREG;SPPL3;TAPBP
Golgi cisterna membrane (GO:0032580)	4/26	0.0541548	0.484331	3.08404	8.99278	GOLGA6C;GOLGA8T;TMEM115;GOLGA8O
activin receptor complex (GO:0048179)	2/7	0.0541686	0.484331	6.77882	19.7647	ACVR1;ACVR1C
multivesicular body lumen (GO:0097486)	2/7	0.0541686	0.484331	6.77882	19.7647	SFTPC;PGA5
endocytic vesicle membrane (GO:0030666)	14/158	0.0587233	0.510053	1.65331	4.68699	GRIA1;TAP2;HLA-B;TAP1;HLA-C;CYBA;HLA-A;HLA-F;AREG;TAPBP;PIKFYVE;B2M;ATP6V0D2;ATP6V0A1
recycling endosome (GO:0055037)	13/145	0.0619753	0.523347	1.67433	4.65635	GRIA1;HLA-B;HLA-C;ATP11A;HLA-A;HLA-F;CLIP3;EHD1;RAB12;VPS52;B2M;ABCG1;OPTN
voltage-gated sodium channel complex (GO:0001518)	3/17	0.0656403	0.539315	3.63304	9.89482	SCN11A;SCN9A;SCN1A
ESC/E(Z) complex (GO:0035098)	2/8	0.0696077	0.542583	5.64871	15.0531	EED;EZH2
intrinsic component of the cytoplasmic side of the plasma membrane (GO:0031235)	2/8	0.0696077	0.542583	5.64871	15.0531	MIEN1;LILRB4
lytic vacuole membrane (GO:0098852)	21/267	0.0715762	0.543979	1.45301	3.83158	IFITM3;IFITM1;IFITM2;MARCHF1;PLEKHF1;GBA;ABHD6;ATP11A;HLA-F;ITFG2;SLC2A6;CLN5;TPCN1;SLC38A9;CD68;ATP6V0D2;CTSD;LAMTOR3;VPS39;ARL8A;ATP6V0A1
RNA polymerase III complex (GO:0005666)	3/18	0.0756205	0.551853	3.39066	8.75477	POLR1C;POLR1D;POLR2F
nuclear lumen (GO:0031981)	51/745	0.0762428	0.551853	1.25514	3.23053	SRP19;GORAB;ADAR;GLI3;NKRF;UBXN8;PDK3;METTL18;UTP14C;MAGI1;VCX3A;PPP1R12A;COG7;NGDN;RBM19;DDX53;AEN;MIF4GD;SENP3;PLSCR1;SDHAF2;MRTO4;CCDC86;TERF2IP;FAM193B;SF3B4;L3MBTL1;BLM;RPS19BP1;NRXN1;DCTN3;DDX23;NOC4L;NOL9;VCX;EMG1;RNF213;NLRP5;ABL1;SURF6;ZC3H14;MDN1;UTP6;STAT1;MTX2;ELP3;GTF2H5;PML;HINFP;CDKN2AIPNL;ZCCHC4
integral component of Golgi membrane (GO:0030173)	6/55	0.0848638	0.570127	2.07777	5.12525	SYS1;UNC50;ACER3;POMGNT1;YIF1A;FKTN
lysosome (GO:0005764)	34/477	0.0857596	0.570127	1.30807	3.2129	IFITM3;KCNE1;IFITM1;TINAGL1;PLEKHF1;IFITM2;MARCHF1;GBA;ABHD6;TMEM97;LIPA;SLC2A6;CLN5;RPS6KC1;SLC38A9;ACP2;GUSB;CTSD;VPS39;ATP6V0A1;DTX3L;ATP11A;HLA-F;ITFG2;TPCN1;RRAGC;RAB12;SIDT1;PPT2;OCIAD2;CD68;LAMTOR3;ATP6V0D2;ARL8A
vacuolar proton-transporting V-type ATPase complex (GO:0016471)	3/19	0.0862228	0.570127	3.17857	7.79011	ATP6V1G3;ATP6V0D2;ATP6V0A1
late endosome lumen (GO:0031906)	2/9	0.0862692	0.570127	4.8415	11.863	SFTPC;PGA5
mitochondrial intermembrane space (GO:0005758)	6/58	0.103342	0.645032	1.95759	4.44316	GATM;PNPT1;UQCC2;CPOX;NDUFS1;PRELID3B
integral component of lysosomal membrane (GO:1905103)	2/10	0.103969	0.645032	4.23609	9.58907	LRRC8A;SLC38A9
transcription factor TFIIH core complex (GO:0000439)	2/10	0.103969	0.645032	4.23609	9.58907	GTF2H2;GTF2H5
actin filament (GO:0005884)	7/72	0.106096	0.645061	1.82747	4.09977	PAK1;AVIL;WIPF2;WIPF3;AIF1;SHROOM4;LMOD2
lysosomal membrane (GO:0005765)	24/330	0.111985	0.667517	1.33434	2.92139	IFITM3;IFITM1;IFITM2;MARCHF1;B4GALT1;PLEKHF1;GBA;ABHD6;ATP11A;HLA-F;ITFG2;SLC2A6;CLN5;TPCN1;BST2;SLC38A9;LRRC8A;CD68;ATP6V0D2;CTSD;LAMTOR3;VPS39;ARL8A;ATP6V0A1
intrinsic component of Golgi membrane (GO:0031228)	6/60	0.116731	0.682429	1.88488	4.04851	SYS1;UNC50;ACER3;POMGNT1;YIF1A;FKTN
Golgi trans cisterna (GO:0000138)	2/11	0.122539	0.689851	3.76521	7.90439	B4GALT1;GCC1
Sin3 complex (GO:0016580)	2/11	0.122539	0.689851	3.76521	7.90439	SIN3A;PHF12
intrinsic component of mitochondrial outer membrane (GO:0031306)	3/23	0.134134	0.741394	2.54232	5.10731	FUNDC1;TOMM20L;MFN2
filopodium membrane (GO:0031527)	2/12	0.141828	0.743376	3.38851	6.61823	GAP43;ITGA3
integral component of vacuolar membrane (GO:0031166)	2/12	0.141828	0.743376	3.38851	6.61823	LRRC8A;SLC38A9
transcription factor TFIIH holo complex (GO:0005675)	2/12	0.141828	0.743376	3.38851	6.61823	GTF2H2;GTF2H5
organelle envelope lumen (GO:0031970)	6/64	0.145933	0.751928	1.75452	3.37676	GATM;PNPT1;UQCC2;CPOX;NDUFS1;PRELID3B
Golgi cis cisterna (GO:0000137)	2/25	0.160857	0.774281	2.31095	4.22267	GOLGA6C;GOLGA8T;GOLGA8O
sodium channel complex (GO:0034706)	2/25	0.160857	0.774281	2.31095	4.22267	SCN11A;SCN9A;SCN1A
beta-catenin-TCF complex (GO:1990907)	2/13	0.161698	0.774281	3.0803	5.61238	TCF7L2;LEF1
early endosome (GO:0005769)	19/266	0.161873	0.774281	1.30685	2.3797	IFITM3;GRIA1;MARCHF1;MME;DTX3L;HLA-B;HLA-C;HLA-A;HLA-F;LRP6;EHD1;CLIP3;PIKFYVE;SNX27;RPS6KC1;RIN3;B2M;EPHB1;ATP6V0D2
sperm flagellum (GO:0036126)	5/52	0.163007	0.774281	1.80372	3.27189	IFT88;DNAH2;ABHD2;DCDC2C;CCDC181
late endosome (GO:0005770)	14/189	0.171503	0.802108	1.35819	2.39469	IFITM2;MARCHF1;ABHD6;RAB27B;BST2;CD79A;PIKFYVE;RNF128;VTI1A;LRAT;SLC38A9;CD68;VPS39;CHMP5
mRNA cleavage and polyadenylation specificity factor complex (GO:0005847)	2/14	0.182024	0.838413	2.82346	4.81009	CPSF7;SYMPK
myofibril (GO:0030016)	3/27	0.189012	0.857606	2.11815	3.52872	OBSCN;PDE4DIP;LMOD2
nuclear inner membrane (GO:0005637)	3/28	0.203531	0.872078	2.03332	3.23691	TMX4;IFI27;UNC50
mitochondrial respiratory chain complex I (GO:0005747)	4/42	0.205413	0.872078	1.78398	2.82357	NDUFA11;NDUFA1;NDUFB1;NDUFS1
respiratory chain complex I (GO:0045271)	4/42	0.205413	0.872078	1.78398	2.82357	NDUFA11;NDUFA1;NDUFB1;NDUFS1
9+2 motile cilium (GO:0097729)	5/57	0.211432	0.872078	1.62986	2.53255	IFT88;DNAH2;ABHD2;DCDC2C;CCDC181
cis-Golgi network (GO:0005801)	5/57	0.211432	0.872078	1.62986	2.53255	GOLGA6C;GOLGA8T;MAP6;GOLGA8O;FKTN
dendrite membrane (GO:0032590)	3/29	0.218296	0.872078	1.95501	2.97533	GRIA1;KCNC3;GABRE
rough endoplasmic reticulum (GO:0005791)	3/29	0.218296	0.872078	1.95501	2.97533	LRAT;TMEM97;SPPL3
tertiary granule membrane (GO:0070821)	6/73	0.221815	0.872078	1.51811	2.28614	CD53;ITGAM;CYBA;ATP11A;CD47;LAMTOR3
voltage-gated potassium channel complex (GO:0008076)	6/73	0.221815	0.872078	1.51811	2.28614	KCNH2;KCNE1;KCNC3;KCNIP4;KCNA10;KCNK1
secondary lysosome (GO:0005767)	2/16	0.223604	0.872078	2.41985	3.62464	NCF1;NCF2
desmosome (GO:0030057)	2/17	0.244666	0.872078	2.25841	3.17952	B4GALT1;DSC3
transcription factor TFIID complex (GO:0005669)	3/31	0.248421	0.872078	1.81517	2.52786	TBP;GTF2H2;GTF2H5
chloride channel complex (GO:0034707)	1/5	0.249575	0.872078	4.23318	5.87564	GLRA3
Cul4B-RING E3 ubiquitin ligase complex (GO:0031465)	1/5	0.249575	0.872078	4.23318	5.87564	RBX1
early endosome lumen (GO:0031905)	1/5	0.249575	0.872078	4.23318	5.87564	B2M
external side of apical plasma membrane (GO:0098591)	1/5	0.249575	0.872078	4.23318	5.87564	SLC7A5
HULC complex (GO:0033503)	1/5	0.249575	0.872078	4.23318	5.87564	UBE2A
mitochondrial alpha-ketoglutarate dehydrogenase complex (GO:0005947)	1/5	0.249575	0.872078	4.23318	5.87564	MRPS36
oxoglutarate dehydrogenase complex (GO:0045252)	1/5	0.249575	0.872078	4.23318	5.87564	MRPS36
PCAF complex (GO:0000125)	1/5	0.249575	0.872078	4.23318	5.87564	TADA2A
mitochondrial outer membrane (GO:0005741)	9/126	0.270766	0.877263	1.30408	1.70378	CYB5A;MAVS;RSAD2;IFI27;MTARC2;MTX2;FUNDC1;VPS13C;MFN2
Cul2-RING ubiquitin ligase complex (GO:0031462)	2/19	0.286923	0.877263	1.9925	2.48772	ZSWIM4;RBX1
potassium channel complex (GO:0034705)	6/80	0.288017	0.877263	1.374	1.71026	KCNH2;KCNE1;KCNC3;KCNIP4;KCNA10;KCNK1
alveolar lamellar body (GO:0097208)	1/6	0.291459	0.877263	3.38637	4.1749	SFTPC
collagen type IV trimer (GO:0005587)	1/6	0.291459	0.877263	3.38637	4.1749	COL4A3
cortical endoplasmic reticulum (GO:0032541)	1/6	0.291459	0.877263	3.38637	4.1749	C2CD2L
Cul5-RING ubiquitin ligase complex (GO:0031466)	1/6	0.291459	0.877263	3.38637	4.1749	RBX1
integral component of cytoplasmic side of endoplasmic reticulum membrane (GO:0071458)	1/6	0.291459	0.877263	3.38637	4.1749	SPPL3
myosin filament (GO:0032982)	1/6	0.291459	0.877263	3.38637	4.1749	MYH9
nuclear stress granule (GO:0097165)	1/6	0.291459	0.877263	3.38637	4.1749	SYMPK
platelet dense granule membrane (GO:0031088)	1/6	0.291459	0.877263	3.38637	4.1749	RAB27B
shelterin complex (GO:0070187)	1/6	0.291459	0.877263	3.38637	4.1749	TERF2IP
signal recognition particle, endoplasmic reticulum targeting (GO:0005786)	1/6	0.291459	0.877263	3.38637	4.1749	SRP19
zonula adherens (GO:0005915)	1/6	0.291459	0.877263	3.38637	4.1749	CAMSAP3
membrane raft (GO:0045121)	11/163	0.301708	0.879444	1.22679	1.47006	CLIP3;CD79A;PLSCR1;PIKFYVE;ITGAM;MME;PRKAR1A;TDGF1;CTSD;SKAP1;MS4A4A
apical junction complex (GO:0043296)	7/98	0.306301	0.879444	1.30353	1.54232	CLDN6;CAMSAP3;CLMP;DDX58;TBCD;CGN;SHROOM4
AMPA glutamate receptor complex (GO:0032281)	2/20	0.30798	0.879444	1.88171	2.21613	GRIA1;CACNG7
tertiary granule (GO:0070820)	11/164	0.308611	0.879444	1.21871	1.4328	CD53;ITGAM;GGH;CYBA;ATP11A;CD47;B2M;CTSD;LAMTOR3;ARL8A;ATP6V0A1
aggresome (GO:0016235)	3/35	0.310132	0.879444	1.58794	1.85909	TDP2;TRIM37;HOXD3
actin cytoskeleton (GO:0015629)	20/316	0.312418	0.879444	1.14594	1.3332	PPP1R12A;WDR1;DDX58;AVIL;WIPF2;WIPF3;IFIT5;AIF1;ACACA;SHROOM4;LMOD2;PAK1;BAIAP2L1;SCIN;ARPC3;DCDC2C;ABL1;MYH9;RGS22;GBP1
neuron projection (GO:0043005)	34/556	0.314098	0.879444	1.10535	1.28005	GRIA1;AVIL;KCNC3;STMN2;CALB2;C4A;HTR6;PAK1;GLRA3;ATCAY;CALB1;SCN11A;SCN9A;ABL1;MAP6;SMN1;CTNNA2;EPHB2;GABRE;EPHB1;MARK3;SCN1A;MME;HOMER2;STAT1;TRAPPC4;MX2;MX1;NR1D1;ZWINT;RIN3;GHRL;FGF13;CPEB2
trans-Golgi network membrane (GO:0032588)	7/99	0.315327	0.879444	1.28929	1.48803	CLIP3;SYS1;COG7;MARCHF1;VPS52;VTI1A;AP4B1
Cul3-RING ubiquitin ligase complex (GO:0031463)	3/36	0.325688	0.886114	1.53974	1.7273	KEAP1;KLHL3;RBX1
mitochondrial outer membrane translocase complex (GO:0005742)	2/21	0.328909	0.886114	1.78258	1.98218	MTX2;TOMM20L
integral component of presynaptic membrane (GO:0099056)	1/7	0.331007	0.886114	2.82182	3.11985	LRFN3
PTW/PP1 phosphatase complex (GO:0072357)	1/7	0.331007	0.886114	2.82182	3.11985	PPP1R12A
brush border membrane (GO:0031526)	3/37	0.341241	0.886114	1.49437	1.6067	SLC34A2;B4GALT1;SLC3A1
autophagosome membrane (GO:0000421)	2/22	0.34966	0.886114	1.69336	1.77937	ATG16L2;ATG16L1
integral component of mitochondrial outer membrane (GO:0031307)	2/22	0.34966	0.886114	1.69336	1.77937	FUNDC1;TOMM20L
intrinsic component of endoplasmic reticulum membrane (GO:0031227)	8/121	0.363102	0.886114	1.19939	1.21507	AMFR;ACER3;TAP2;UBXN8;TAP1;ELOVL7;PIGG;TMCO1
chromatoid body (GO:0033391)	1/8	0.36835	0.886114	2.41858	2.41549	TDRD7
dendritic spine membrane (GO:0032591)	1/8	0.36835	0.886114	2.41858	2.41549	GRIA1
extrinsic component of endoplasmic reticulum membrane (GO:0042406)	1/8	0.36835	0.886114	2.41858	2.41549	PML
extrinsic component of mitochondrial inner membrane (GO:0031314)	1/8	0.36835	0.886114	2.41858	2.41549	NDUFAF5
HFE-transferrin receptor complex (GO:1990712)	1/8	0.36835	0.886114	2.41858	2.41549	B2M
protein serine/threonine phosphatase complex (GO:0008287)	1/8	0.36835	0.886114	2.41858	2.41549	PPP1R12A
cytoplasmic side of plasma membrane (GO:0009898)	4/55	0.368616	0.886114	1.32833	1.32567	MIEN1;MYH9;SHROOM4;C2CD2L
endoplasmic reticulum tubular network (GO:0071782)	2/23	0.370186	0.886114	1.61264	1.60256	REEP4;C2CD2L
mitochondrial ribosome (GO:0005761)	2/23	0.370186	0.886114	1.61264	1.60256	MRPL39;MRPL13
preribosome, large subunit precursor (GO:0030687)	2/23	0.370186	0.886114	1.61264	1.60256	MRTO4;MDN1
mitochondrial membrane (GO:0031966)	28/469	0.383145	0.892608	1.07627	1.03251	IFI27L2;MTARC2;NDUFA11;MRPS36;IFI6;MRPL39;NDUFB1;MRPL36;MRPL13;TIMM50;MRPL2;ATCAY;MRPL1;FUNDC1;MFN2;CYB5A;RSAD2;MTX2;UQCC2;VPS13C;MX2;MX1;MRPL27;NDUFA1;SDHC;MAVS;IFI27;NDUFAF5
Golgi membrane (GO:0000139)	28/472	0.396332	0.892608	1.06883	0.989203	NOTCH2;GALNT14;MARCHF1;SYS1;B4GALT1;PGAP2;SLC35D2;VPS52;VTI1A;ST8SIA6;B2M;GOLGA8T;COG7;HLA-B;HLA-C;HLA-A;GOLGA8O;HLA-F;AP4B1;POMGNT1;TAPBP;CLIP3;GOLGA6C;PIKFYVE;TMEM115;CHST1;ST6GALNAC3;OPTN
organelle outer membrane (GO:0031968)	9/142	0.396371	0.892608	1.14622	1.06072	CYB5A;MAVS;RSAD2;IFI27;MTARC2;MTX2;FUNDC1;VPS13C;MFN2
specific granule membrane (GO:0035579)	6/91	0.398045	0.892608	1.19548	1.10127	CD53;ITGAM;CYBA;ATP11A;CD47;LAMTOR3
chromosome (GO:0005694)	10/160	0.402722	0.892608	1.12923	1.02705	L3MBTL1;RECQL4;BLM;EMG1;UTP6;ESRRB;CCDC86;SURF6;TERF2IP;HSF2BP
specific granule (GO:0042581)	10/160	0.402722	0.892608	1.12923	1.02705	CD53;ITGAM;GGH;CYBA;ATP11A;CD47;B2M;CTSD;LAMTOR3;NFKB1
insulin-responsive compartment (GO:0032593)	1/9	0.40361	0.892608	2.11614	1.91999	RAB12
junctional sarcoplasmic reticulum membrane (GO:0014701)	1/9	0.40361	0.892608	2.11614	1.91999	RYR2
multivesicular body membrane (GO:0032585)	1/9	0.40361	0.892608	2.11614	1.91999	RAB27B
platelet dense tubular network membrane (GO:0031095)	1/9	0.40361	0.892608	2.11614	1.91999	EHD1
azurophil granule membrane (GO:0035577)	4/58	0.407104	0.892608	1.25433	1.12725	BST2;B4GALT1;CD68;ARL8A
cell projection membrane (GO:0031253)	6/92	0.408133	0.892608	1.18152	1.05883	SLC34A2;SLC7A5;GAP43;B4GALT1;ITGA3;SLC3A1
integral component of organelle membrane (GO:0031301)	13/214	0.417007	0.901528	1.09552	0.958194	SYS1;AMFR;TAP2;TAP1;ELOVL7;POMGNT1;YIF1A;TMCO1;UNC50;ACER3;UBXN8;PIGG;FKTN
cortical actin cytoskeleton (GO:0030864)	3/42	0.418143	0.901528	1.30244	1.13564	WDR1;DCDC2C;SHROOM4
endosome lumen (GO:0031904)	2/26	0.430049	0.90176	1.41083	1.19054	B2M;AP4B1
synaptic membrane (GO:0097060)	2/26	0.430049	0.90176	1.41083	1.19054	GRIA1;ITGA3
bicellular tight junction (GO:0005923)	5/78	0.44171	0.90176	1.1597	0.947591	CLDN6;CLMP;DDX58;TBCD;CGN
specific granule lumen (GO:0035580)	4/62	0.457613	0.90176	1.16758	0.912732	GGH;B2M;CTSD;NFKB1
secretory granule membrane (GO:0030667)	16/274	0.462507	0.90176	1.05009	0.809719	CD53;B4GALT1;ITGAM;MME;HLA-B;HLA-C;RAB27B;CYBA;ATP11A;BST2;SYCN;CD47;CD68;LAMTOR3;ARL8A;ATP6V0A1
calcium channel complex (GO:0034704)	3/45	0.462884	0.90176	1.20922	0.931434	RYR2;CACNG7;CACNA1D
trans-Golgi network (GO:0005802)	14/239	0.465094	0.90176	1.05354	0.806503	COG7;MARCHF1;SYS1;MME;GBA;ATP11A;AP4B1;CLIP3;ARL5C;VPS52;VTI1A;CHST1;BIRC6;OPTN
nuclear membrane (GO:0031965)	12/204	0.467874	0.90176	1.0582	0.803761	PAK1;TMX4;ZNF383;IFI27;OSBPL3;NRXN1;UNC50;PHF11;MX1;AEN;TMEM97;AK9
U12-type spliceosomal complex (GO:0005689)	2/28	0.46824	0.90176	1.30217	0.988051	SF3B4;RBMXL3
Cul4A-RING E3 ubiquitin ligase complex (GO:0031464)	1/11	0.46834	0.90176	1.69274	1.28404	RBX1
dendrite cytoplasm (GO:0032839)	1/11	0.46834	0.90176	1.69274	1.28404	ZC3H14
Golgi medial cisterna (GO:0005797)	1/11	0.46834	0.90176	1.69274	1.28404	HLA-A
microvillus membrane (GO:0031528)	1/11	0.46834	0.90176	1.69274	1.28404	SLC7A5
npBAF complex (GO:0071564)	1/11	0.46834	0.90176	1.69274	1.28404	ARID1A
platelet dense tubular network (GO:0031094)	1/11	0.46834	0.90176	1.69274	1.28404	EHD1
preribosome, small subunit precursor (GO:0030688)	1/11	0.46834	0.90176	1.69274	1.28404	NOC4L
plasma membrane raft (GO:0044853)	5/82	0.485492	0.90176	1.09922	0.794288	ITGAM;PRKAR1A;SKAP1;MS4A4A;LRP6
Golgi-associated vesicle (GO:0005798)	3/47	0.491861	0.90176	1.15413	0.818922	MAP6;RAB27B;SPPL3
intrinsic component of mitochondrial membrane (GO:0098573)	1/12	0.498023	0.90176	1.53877	1.07269	MFN2
neuron projection cytoplasm (GO:0120111)	1/12	0.498023	0.90176	1.53877	1.07269	ZC3H14
Set1C/COMPASS complex (GO:0048188)	1/12	0.498023	0.90176	1.53877	1.07269	DYDC2
U2-type catalytic step 1 spliceosome (GO:0071006)	1/12	0.498023	0.90176	1.53877	1.07269	CWC25
postsynaptic density (GO:0014069)	8/138	0.507729	0.90176	1.0416	0.706004	GRIA1;RNF112;CACNG7;GAP43;HOMER2;MX2;IQSEC3;MX1
tight junction (GO:0070160)	5/85	0.517516	0.90176	1.05783	0.696808	CLDN6;CLMP;DDX58;TBCD;CGN
Golgi stack (GO:0005795)	2/31	0.522546	0.90176	1.16728	0.757611	TRAPPC4;RAB27B
intercalated disc (GO:0014704)	2/31	0.522546	0.90176	1.16728	0.757611	PAK1;FGF13
voltage-gated calcium channel complex (GO:0005891)	2/31	0.522546	0.90176	1.16728	0.757611	CACNG7;CACNA1D
90S preribosome (GO:0030686)	1/13	0.52605	0.90176	1.41046	0.906024	NOC4L
Ada2/Gcn5/Ada3 transcription activator complex (GO:0005671)	1/13	0.52605	0.90176	1.41046	0.906024	YEATS2
cytoplasmic side of endoplasmic reticulum membrane (GO:0098554)	1/13	0.52605	0.90176	1.41046	0.906024	SPPL3
lamellar body (GO:0042599)	1/13	0.52605	0.90176	1.41046	0.906024	SFTPC
MIB complex (GO:0140275)	1/13	0.52605	0.90176	1.41046	0.906024	MTX2
RISC complex (GO:0016442)	1/13	0.52605	0.90176	1.41046	0.906024	DCP2
SAM complex (GO:0001401)	1/13	0.52605	0.90176	1.41046	0.906024	MTX2
spanning component of plasma membrane (GO:0044214)	1/13	0.52605	0.90176	1.41046	0.906024	SLC24A1
endoplasmic reticulum lumen (GO:0005788)	16/285	0.526822	0.90176	1.00656	0.645095	CALR3;ITIH2;SHISA5;MSLN;ADAMTSL1;C4A;IL6;F9;PROC;COL6A2;COL4A3;DNAJB11;GHRL;GAS6;APOL1;B2M
lysosomal lumen (GO:0043202)	5/86	0.528004	0.90176	1.04472	0.667208	GBA;PPT2;GUSB;LIPA;CTSD
U2-type precatalytic spliceosome (GO:0071005)	3/50	0.533813	0.906587	1.08029	0.678109	SF3B4;WBP4;SNIP1
ionotropic glutamate receptor complex (GO:0008328)	2/32	0.539801	0.909639	1.12831	0.695662	GRIA1;CACNG7
intrinsic component of peroxisomal membrane (GO:0031231)	1/14	0.552514	0.909639	1.3019	0.772386	PEX11G
nBAF complex (GO:0071565)	1/14	0.552514	0.909639	1.3019	0.772386	ARID1A
TIM23 mitochondrial import inner membrane translocase complex (GO:0005744)	1/14	0.552514	0.909639	1.3019	0.772386	TIMM50
heterotrimeric G-protein complex (GO:0005834)	2/33	0.55662	0.909639	1.09185	0.639686	GNGT1;GNAT2
precatalytic spliceosome (GO:0071011)	3/52	0.560663	0.909639	1.03609	0.599515	SF3B4;WBP4;SNIP1
organelle inner membrane (GO:0019866)	19/346	0.562607	0.909639	0.982895	0.565336	RSAD2;NDUFA11;MRPS36;UQCC2;MRPL27;IFI6;NDUFA1;MRPL39;NDUFB1;MRPL36;SDHC;MRPL13;TIMM50;TMX4;MRPL2;MRPL1;IFI27;UNC50;NDUFAF5
polymeric cytoskeletal fiber (GO:0099513)	14/256	0.570091	0.909639	0.978641	0.549957	AVIL;WIPF2;WIPF3;TBCD;AIF1;SHROOM4;KIF15;LMOD2;PAK1;DCDC2C;MAP6;TPPP;FGF13;CDK5RAP2
peroxisomal membrane (GO:0005778)	3/53	0.573732	0.909639	1.01531	0.564099	MAVS;PEX1;PEX11G
muscle myosin complex (GO:0005859)	1/15	0.577501	0.909639	1.20884	0.663708	MYH1
RNA polymerase II, core complex (GO:0005665)	1/15	0.577501	0.909639	1.20884	0.663708	POLR2F
trans-Golgi network transport vesicle (GO:0030140)	1/15	0.577501	0.909639	1.20884	0.663708	RAB27B
triglyceride-rich plasma lipoprotein particle (GO:0034385)	1/15	0.577501	0.909639	1.20884	0.663708	APOL1
very-low-density lipoprotein particle (GO:0034361)	1/15	0.577501	0.909639	1.20884	0.663708	APOL1
cation channel complex (GO:0034703)	4/73	0.587025	0.919874	0.980867	0.522496	GRIA1;RYR2;CACNG7;KCNK1
tertiary granule lumen (GO:1904724)	3/55	0.599129	0.931687	0.976156	0.500064	GGH;B2M;CTSD
cation-transporting ATPase complex (GO:0090533)	1/16	0.601094	0.931687	1.12819	0.574254	ATP12A
intracellular non-membrane-bounded organelle (GO:0043232)	63/1158	0.603758	0.931687	0.971963	0.490435	SRP19;GORAB;ADAR;HSF2BP;GLI3;LMOD2;NSDHL;NKRF;UBXN8;PDK3;METTL18;UTP14C;CDK5RAP2;MAGI1;VCX3A;PPP1R12A;COG7;RSAD2;NGDN;RBM19;DDX53;AEN;MIF4GD;SENP3;PLSCR1;SDHAF2;MRTO4;CFAP58;CCDC86;FAM193B;L3MBTL1;SF3B4;BLM;RPS19BP1;NRXN1;CCDC146;DDX23;DCTN3;NOC4L;VCX;NOL9;MRPL13;RECQL4;EMG1;RNF213;RDH10;NLRP5;ABL1;SURF6;ZC3H14;MDN1;UTP6;STAT1;MTX2;EIF2AK2;ELP3;PTK2;GTF2H5;PML;HINFP;EHD1;CDKN2AIPNL;ZCCHC4
asymmetric synapse (GO:0032279)	7/133	0.617352	0.939459	0.939685	0.453225	GRIA1;RNF112;GAP43;HOMER2;MX2;IQSEC3;MX1
serine/threonine protein kinase complex (GO:1902554)	2/37	0.61945	0.939459	0.966863	0.463053	ACVR1;ACVR1C
U5 snRNP (GO:0005682)	1/17	0.623371	0.939459	1.05762	0.499848	DDX23
lipid droplet (GO:0005811)	4/77	0.629389	0.939459	0.926924	0.429171	EHD1;NSDHL;RSAD2;RDH10
neuromuscular junction (GO:0031594)	2/38	0.634044	0.939459	0.939956	0.428279	UNC13B;SYNC
cortical cytoskeleton (GO:0030863)	3/58	0.635316	0.939459	0.922764	0.418597	WDR1;DCDC2C;SHROOM4
filopodium (GO:0030175)	3/58	0.635316	0.939459	0.922764	0.418597	GAP43;ITGA3;FGF13
cytoplasmic vesicle membrane (GO:0030659)	20/380	0.639282	0.939459	0.93897	0.420104	GRIA1;RYR2;B4GALT1;PLEKHF1;MME;ABCA4;HLA-B;HLA-C;SPPL3;TPCN1;EHD1;PIKFYVE;SYCN;SPIRE2;TAB3;ATP6V0D2;CTSD;LAMTOR3;MYD88;ATP6V0A1
azurophil granule (GO:0042582)	8/155	0.640214	0.939459	0.920307	0.410414	BST2;PYGB;HEBP2;B4GALT1;GGH;GUSB;CD68;ARL8A
P-body (GO:0000932)	4/80	0.659273	0.939459	0.890193	0.370871	SAMD4A;AJUBA;DCP2;APOBEC3A
cytosolic small ribosomal subunit (GO:0022627)	2/40	0.661909	0.939459	0.89039	0.3674	ISG15;RPSA
anaphase-promoting complex (GO:0005680)	1/19	0.664264	0.939459	0.94001	0.384535	ANAPC1
cytoplasmic dynein complex (GO:0005868)	1/19	0.664264	0.939459	0.94001	0.384535	DYNLT1
GABA-A receptor complex (GO:1902711)	1/19	0.664264	0.939459	0.94001	0.384535	GABRE
high-density lipoprotein particle (GO:0034364)	1/19	0.664264	0.939459	0.94001	0.384535	APOL1
smooth endoplasmic reticulum (GO:0005790)	1/19	0.664264	0.939459	0.94001	0.384535	RYR2
SWI/SNF complex (GO:0016514)	1/19	0.664264	0.939459	0.94001	0.384535	ARID1A
mitochondrial matrix (GO:0005759)	18/348	0.66442	0.939459	0.921709	0.376832	ACSM3;UQCC2;MRPL39;ERAL1;PDHB;MRPL13;TP53AIP1;SUPV3L1;PRDX5;PDPR;PDP2;CLPP;ACP6;FDX1;PDK3;TFAM;TK2;NDUFS1
exocytic vesicle membrane (GO:0099501)	2/41	0.675189	0.943804	0.867514	0.340727	UNC13B;SYPL1
synaptic vesicle membrane (GO:0030672)	2/41	0.675189	0.943804	0.867514	0.340727	UNC13B;SYPL1
vacuolar lumen (GO:0005775)	8/161	0.681853	0.943804	0.883934	0.338495	PYGB;HEBP2;GBA;GGH;PPT2;GUSB;LIPA;CTSD
postsynaptic density membrane (GO:0098839)	1/20	0.683016	0.943804	0.890489	0.339487	CACNG7
spanning component of membrane (GO:0089717)	1/20	0.683016	0.943804	0.890489	0.339487	SLC24A1
nucleus (GO:0005634)	244/4484	0.688226	0.9467	0.966423	0.361093	TP53RK;HDAC11;SCX;THYN1;UBE2L6;ELK1;SOX2;NFU1;RNF112;ZNF609;ZMIZ1;RASSF5;LGALS9;TRIM22;TP63;SAMD11;VCX3A;SP110;MTUS2;ASRGL1;RRAGC;CCDC86;TFAM;HOXB2;ZSCAN26;PRKD2;LAP3;HOXB8;ZFPM2;OPTN;L3MBTL1;AGAP4;C2CD4B;ZBTB4;PRDX5;PCBP3;RDH10;ZSCAN10;SYMPK;HIVEP3;PATZ1;ZNF263;ZNF384;MEIG1;SETDB2;SS18L2;TEX35;MICAL2;NR1D1;NMI;PARP14;PTK2;FAM111B;PKIB;TADA2A;TDP2;ZNF813;HOXD3;CPEB2;APOBEC3A;EZH2;CC2D1B;FMN1;GLI3…
platelet dense granule (GO:0042827)	1/21	0.700721	0.955244	0.845919	0.300847	RAB27B
postsynaptic specialization membrane (GO:0099634)	1/21	0.700721	0.955244	0.845919	0.300847	CACNG7
intracellular membrane-bounded organelle (GO:0043231)	282/5192	0.716934	0.972982	0.962326	0.320234	TP53RK;HDAC11;SCX;THYN1;UBE2L6;LIPA;ELK1;SOX2;NFU1;RNF112;ZNF609;ZMIZ1;RASSF5;LGALS9;TRIM22;TP63;SAMD11;VCX3A;COG7;SP110;MTUS2;ASRGL1;RRAGC;CCDC86;TFAM;HOXB2;ZSCAN26;PRKD2;LAP3;HOXB8;ZFPM2;OPTN;L3MBTL1;AGAP4;C2CD4B;ZBTB4;PRDX5;PCBP3;RDH10;ZSCAN10;VTI1A;MAP6;HIVEP3;PATZ1;ATP6V0A1;ZNF263;ZNF384;MEIG1;ABCA4;SETDB2;SS18L2;TEX35;MICAL2;ABCA8;NR1D1;NMI;PARP14;PTK2;FAM111B;EHD1;PKIB;TADA2A;TDP2;ZNF813;H…
small ribosomal subunit (GO:0015935)	2/45	0.724098	0.973025	0.786648	0.253953	ISG15;RPSA
U2-type spliceosomal complex (GO:0005684)	4/89	0.738829	0.973025	0.795556	0.240806	SF3B4;WBP4;SNIP1;CWC25
motile cilium (GO:0031514)	3/68	0.739001	0.973025	0.780386	0.236032	CAMSAP3;IFT88;DNAH2
mitochondrial inner membrane (GO:0005743)	16/328	0.745623	0.973025	0.865828	0.254151	RSAD2;NDUFA11;MRPS36;UQCC2;MRPL27;IFI6;NDUFA1;MRPL39;NDUFB1;MRPL36;SDHC;MRPL13;TIMM50;MRPL2;MRPL1;NDUFAF5
cell-cell contact zone (GO:0044291)	2/47	0.746128	0.973025	0.751606	0.220114	PAK1;FGF13
azurophil granule lumen (GO:0035578)	4/90	0.746733	0.973025	0.786264	0.229626	PYGB;HEBP2;GGH;GUSB
autophagosome (GO:0005776)	3/69	0.747958	0.973025	0.768521	0.223185	ATG16L2;ATG16L1;VTI1A
Golgi-associated vesicle membrane (GO:0030660)	1/24	0.748126	0.973025	0.735465	0.21342	SPPL3
pigment granule (GO:0048770)	1/24	0.748126	0.973025	0.735465	0.21342	RAB27B
cell-cell junction (GO:0005911)	13/271	0.751329	0.973025	0.850879	0.243276	CD53;MAGI1;B4GALT1;WDR1;HEG1;PXN;SHROOM4;PAK1;BAIAP2L1;OBSCN;CTNNA2;AJUBA;DSC3
adherens junction (GO:0005912)	6/132	0.752174	0.973025	0.804719	0.229174	MAGI1;CAMSAP3;BAIAP2L1;CTNNA2;AJUBA;SHROOM4
endoplasmic reticulum membrane (GO:0005789)	36/712	0.755401	0.973059	0.89783	0.251847	PIGS;NOTCH2;GRIA1;CALR3;RYR2;MARCHF1;PGAP2;FMN1;AREG;USP19;NSDHL;RDH10;VTI1A;LRAT;CERS4;CYB5A;RSAD2;AMFR;SFTPC;TAP2;TAP1;CYBA;ELOVL7;HLA-A;ALG11;CYP4F11;CYP7B1;PML;YIF1A;TAPBP;DPM2;REEP4;LPCAT3;ACER3;PIGL;PIGG
excitatory synapse (GO:0060076)	1/25	0.762197	0.973563	0.704783	0.191384	ITGA3
H4 histone acetyltransferase complex (GO:1902562)	1/25	0.762197	0.973563	0.704783	0.191384	YEATS2
MLL1 complex (GO:0071339)	1/26	0.775483	0.979324	0.676556	0.172027	SENP3
MLL1/2 complex (GO:0044665)	1/26	0.775483	0.979324	0.676556	0.172027	SENP3
cell-substrate junction (GO:0030055)	19/394	0.776372	0.979324	0.854867	0.216387	FBLN7;YWHAE;PPP1R12A;SMPX;MME;ITGA3;AVIL;PXN;SPRY4;ASAP3;LPP;PTK2;SHROOM4;ARPC3;TSPAN4;MYH9;LAP3;LAMTOR3;B2M
vesicle membrane (GO:0012506)	3/73	0.781338	0.981501	0.724451	0.178756	RYR2;SPIRE2;GBP1
SAGA-type complex (GO:0070461)	1/27	0.788028	0.981501	0.6505	0.154964	TADA2A
microbody membrane (GO:0031903)	2/52	0.794678	0.981501	0.676266	0.155418	MAVS;PEX1
sarcolemma (GO:0042383)	2/52	0.794678	0.981501	0.676266	0.155418	RYR2;SYNC
melanosome (GO:0042470)	1/28	0.799872	0.981501	0.626374	0.139872	RAB27B
sarcoplasmic reticulum membrane (GO:0033017)	1/28	0.799872	0.981501	0.626374	0.139872	RYR2
bounding membrane of organelle (GO:0098588)	38/767	0.800699	0.981501	0.877877	0.195126	NOTCH2;GRIA1;RYR2;GALNT14;PLEKHF1;B4GALT1;PGAP2;SLC35D2;AREG;SPPL3;VTI1A;ST8SIA6;B2M;CTSD;ATP6V0A1;COG7;MME;TAP2;HLA-B;TAP1;HLA-C;HLA-A;HLA-F;POMGNT1;TPCN1;TAPBP;EHD1;PIKFYVE;TMEM115;SYCN;CHST1;TAB3;ST6GALNAC3;LAMTOR3;ATP6V0D2;OPTN;ARL8A;MYD88
secretory vesicle (GO:0099503)	1/29	0.811054	0.987004	0.603972	0.126484	DYNLT1
condensed chromosome (GO:0000793)	2/54	0.811681	0.987004	0.650186	0.13566	L3MBTL1;ESRRB
Golgi lumen (GO:0005796)	4/100	0.81593	0.987957	0.703987	0.14321	PROC;F9;MUC7;GAS6
focal adhesion (GO:0005925)	18/387	0.818965	0.987957	0.82256	0.164277	FBLN7;YWHAE;PPP1R12A;MME;ITGA3;AVIL;PXN;SPRY4;ASAP3;LPP;PTK2;SHROOM4;ARPC3;TSPAN4;MYH9;LAP3;LAMTOR3;B2M
clathrin-coated vesicle (GO:0030136)	3/80	0.830924	0.98824	0.658347	0.121937	SFTPC;VTI1A;RAB27B
catenin complex (GO:0016342)	1/31	0.831582	0.98824	0.563647	0.103951	CTNNA2
microvillus (GO:0005902)	2/57	0.834829	0.98824	0.614624	0.110957	SLC7A5;CLRN1
non-motile cilium (GO:0097730)	1/32	0.840994	0.98824	0.545436	0.0944537	IFT88
spliceosomal tri-snRNP complex (GO:0097526)	1/32	0.840994	0.98824	0.545436	0.0944537	DDX23
U4/U6 x U5 tri-snRNP complex (GO:0046540)	1/32	0.840994	0.98824	0.545436	0.0944537	DDX23
SCF ubiquitin ligase complex (GO:0019005)	2/58	0.841955	0.98824	0.603616	0.10384	FBXO4;RBX1
peroxisome (GO:0005777)	5/128	0.848117	0.991645	0.686447	0.113083	PRDX5;MAVS;TRIM37;PEX1;PEX11G
intermediate filament cytoskeleton (GO:0045111)	3/84	0.854679	0.995452	0.625703	0.0982536	NOL9;DDX60;MDN1
Cul4-RING E3 ubiquitin ligase complex (GO:0080008)	1/34	0.858271	0.995452	0.512325	0.0783014	RBX1
ficolin-1-rich granule membrane (GO:0101003)	2/61	0.861687	0.995452	0.572833	0.0852738	ARL8A;ATP6V0A1
ion channel complex (GO:0034702)	1/35	0.866193	0.995452	0.49723	0.071426	LRRC8A
ribosome (GO:0005840)	2/62	0.867746	0.995452	0.563256	0.0799014	EIF2AK2;MRPL13
cullin-RING ubiquitin ligase complex (GO:0031461)	6/157	0.877141	0.997648	0.670592	0.0879061	FBXO4;KEAP1;KLHL3;ZSWIM4;ANAPC1;RBX1
microtubule (GO:0005874)	7/182	0.887431	0.997648	0.674806	0.0805887	DCDC2C;TBCD;MAP6;TPPP;FGF13;CDK5RAP2;KIF15
integral component of mitochondrial membrane (GO:0032592)	2/66	0.889618	0.997648	0.52794	0.0617497	FUNDC1;TOMM20L
cornified envelope (GO:0001533)	1/43	0.91555	0.997648	0.402349	0.0354993	DSC3
sarcoplasmic reticulum (GO:0016529)	1/45	0.924731	0.997648	0.38402	0.0300505	RYR2
basolateral plasma membrane (GO:0016323)	5/151	0.928741	0.997648	0.577599	0.0426991	SLC7A5;SLC13A3;B4GALT1;SLC16A1;ABCA8
anchored component of plasma membrane (GO:0046658)	1/46	0.92894	0.997648	0.375466	0.0276759	EEPD1
cytoskeleton (GO:0005856)	26/600	0.929597	0.997648	0.760892	0.0555482	AVIL;CCDC146;IFIT5;NOL9;DDX60;LYST;JAKMIP3;ACACA;LMOD2;BAIAP2L1;SCIN;ABL1;RGS22;GBP1;MDN1;CDK5RAP2;PPP1R12A;DDX58;MX2;MX1;TEX35;PTK2;SHROOM4;ARPC3;CFAP58;MYH9
intracellular organelle lumen (GO:0070013)	38/848	0.937073	0.997648	0.786564	0.0511221	CALR3;ITIH2;ACSM3;PDHB;MSLN;ADAMTSL1;TP53AIP1;C4A;PRDX5;PDPR;ACP6;MUC7;PDK3;TK2;APOL1;GUSB;CTSD;B2M;DYNLT1;UQCC2;SHISA5;GGH;ERAL1;AP4B1;SUPV3L1;IL6;F9;PROC;PDP2;CLPP;COL6A2;DNAJB11;FDX1;COL4A3;TFAM;NDUFS1;GHRL;GAS6
collagen-containing extracellular matrix (GO:0062023)	15/380	0.941039	0.997648	0.69124	0.0420071	TINAGL1;ITIH2;PLSCR1;SFRP2;F9;COL6A2;COL4A3;EMILIN3;S100A4;LGALS9;CTSD;TGM4;MATN2;MBL2;CTHRC1
integral component of mitochondrial inner membrane (GO:0031305)	1/51	0.946711	0.997648	0.33783	0.0185001	MTX2
spliceosomal snRNP complex (GO:0097525)	1/51	0.946711	0.997648	0.33783	0.0185001	DDX23
basement membrane (GO:0005604)	1/52	0.949692	0.997648	0.331188	0.0170951	COL4A3
actin-based cell projection (GO:0098858)	2/83	0.950025	0.997648	0.416761	0.0213659	FGF13;CLRN1
nuclear chromosome (GO:0000228)	2/83	0.950025	0.997648	0.416761	0.0213659	BLM;TERF2IP
coated vesicle (GO:0030135)	2/84	0.952351	0.997648	0.411657	0.0200977	VTI1A;YIF1A
clathrin-coated endocytic vesicle (GO:0045334)	2/85	0.954573	0.997648	0.406675	0.0189069	SFTPC;AREG
cilium (GO:0005929)	8/237	0.957247	0.997648	0.58818	0.0256999	CAMSAP3;IFT88;TTC23;DNAH2;TBC1D30;CLUAP1;GLI3;TTLL9
cytosolic large ribosomal subunit (GO:0022625)	1/55	0.957672	0.997648	0.312739	0.013526	MRPL1
cytoplasmic vesicle lumen (GO:0060205)	3/115	0.958778	0.997648	0.451771	0.0190178	DYNLT1;GHRL;NFKB1
extracellular membrane-bounded organelle (GO:0065010)	1/56	0.96004	0.997648	0.307036	0.012521	COL6A2
microtubule cytoskeleton (GO:0015630)	12/331	0.96104	0.997648	0.632581	0.0251383	DCDC2C;MX2;MX1;TBCD;MAP6;TEX35;TPPP;FGF13;LYST;JAKMIP3;CDK5RAP2;KIF15
extracellular vesicle (GO:1903561)	1/59	0.96638	0.997648	0.291109	0.00995542	COL6A2
large ribosomal subunit (GO:0015934)	1/59	0.96638	0.997648	0.291109	0.00995542	MRPL1
caveola (GO:0005901)	1/60	0.968261	0.997648	0.286159	0.00922959	LRP6
ficolin-1-rich granule lumen (GO:1904813)	3/123	0.970806	0.997648	0.421473	0.0124875	DYNLT1;GUSB;CTSD
cytoplasmic stress granule (GO:0010494)	1/65	0.976203	0.997648	0.263733	0.00635192	PABPC3
ficolin-1-rich granule (GO:0101002)	5/184	0.978611	0.997648	0.470284	0.0101679	DYNLT1;GUSB;CTSD;ARL8A;ATP6V0A1
platelet alpha granule lumen (GO:0031093)	1/67	0.978793	0.997648	0.255714	0.00548133	GAS6
clathrin-coated endocytic vesicle membrane (GO:0030669)	1/69	0.981101	0.997648	0.248167	0.00473506	AREG
glutamatergic synapse (GO:0098978)	1/69	0.981101	0.997648	0.248167	0.00473506	LRRTM3
endocytic vesicle (GO:0030139)	5/189	0.982352	0.997648	0.457383	0.00814398	GRIA1;EHD1;HEATR5A;SFTPC;RIN3
integral component of plasma membrane (GO:0005887)	64/1454	0.98418	0.997648	0.765665	0.0122098	OXTR;CD83;NCF1;NCF2;KCNC3;PCDH11X;ATP12A;PHEX;GPRC6A;HTR6;UPK1B;SCN11A;SCN9A;FFAR1;SLC16A2;EPHB2;EPHB1;SCN1A;KCNH2;ACVR1;CD53;KCNH3;SLC34A2;MME;SCARA5;IL1R1;HLA-B;NPY1R;HLA-C;CYBA;ATP11A;HLA-A;PLSCR1;OBSCN;OPN1MW;SYPL1;KLRF2;KCNA10;CD47;NOTCH2;SLC24A1;KCNE1;NRXN1;ATP10D;IL2RG;ADGRG4;GLRA3;ACVR1C;TSPAN4;LRRC8A;GABRE;ASIC3;SLC38A5;SLC16A1;KCNIP4;GPR4;LILRB4;MAS1;IL6;PCDHB2;SLCO1A2;ACKR4;KCNK1;FCGR2C
secretory granule lumen (GO:0034774)	10/316	0.984236	0.997648	0.548937	0.00872218	PYGB;HEBP2;DYNLT1;GGH;GHRL;GAS6;GUSB;B2M;CTSD;NFKB1
vesicle (GO:0031982)	6/226	0.988367	0.997648	0.458575	0.00536572	SLC34A2;COL6A2;NRXN1;TSPAN4;RIN3;GBP1
mitotic spindle (GO:0072686)	2/120	0.991889	0.997648	0.285519	0.00232527	HNF4G;TPPP
clathrin-coated vesicle membrane (GO:0030665)	1/90	0.994366	0.997648	0.189399	0.00107003	AREG
platelet alpha granule (GO:0031091)	1/90	0.994366	0.997648	0.189399	0.00107003	GAS6
spindle (GO:0005819)	2/192	0.999804	0.999804	0.176642	3.45838e-05	HNF4G;TPPP

## Sheet: GO Molecular Function
Term	Overlap	P-value	Adjusted P-value	Odds Ratio	Combined Score	Genes
TAP1 binding (GO:0046978)	4/5	4.60802e-05	0.0311041	67.9245	678.234	TAP2;TAP1;HLA-F;TAPBP
double-stranded RNA binding (GO:0003725)	11/73	0.0022947	0.52178	3.02207	18.3656	IFIH1;SUPV3L1;OAS1;DDX58;OAS2;OAS3;SIDT1;EIF2AK2;ADAR;DDX60;EIF4B
ubiquitin-ubiquitin ligase activity (GO:0034450)	4/11	0.00231902	0.52178	9.70041	58.8486	AMFR;UBR5;UBE4B;RBX1
bubble DNA binding (GO:0000405)	3/8	0.00785122	0.800328	10.1774	49.3305	RECQL4;BLM;ABL1
histone-lysine N-methyltransferase activity (GO:0018024)	7/45	0.011691	0.800328	3.13042	13.927	PRDM7;PRDM9;EED;NSD1;SETDB2;SMYD3;EZH2
carboxylic acid transmembrane transporter activity (GO:0046943)	8/57	0.0133128	0.800328	2.77536	11.9869	SLC7A5;SLC13A3;SLC16A1;SLC3A1;SLC38A9;SLC16A2;SLC38A5;SLC19A2
cAMP-dependent protein kinase regulator activity (GO:0008603)	3/10	0.0154705	0.800328	7.26877	30.3022	CXCL10;PKIB;PRKAR1A
superoxide-generating NAD(P)H oxidase activity (GO:0016175)	3/11	0.0204023	0.800328	6.35984	24.7532	NCF1;NCF2;CYBA
histone methyltransferase activity (H3-K36 specific) (GO:0046975)	3/11	0.0204023	0.800328	6.35984	24.7532	PRDM7;PRDM9;NSD1
activin receptor activity, type I (GO:0016361)	2/5	0.0277864	0.800328	11.2992	40.4875	ACVR1;ACVR1C
D-loop DNA binding (GO:0062037)	2/5	0.0277864	0.800328	11.2992	40.4875	RECQL4;BLM
hydroxymethyl-, formyl- and related transferase activity (GO:0016742)	2/5	0.0277864	0.800328	11.2992	40.4875	MTFMT;ATIC
L-leucine transmembrane transporter activity (GO:0015190)	2/5	0.0277864	0.800328	11.2992	40.4875	SLC7A5;SLC38A9
adenylyltransferase activity (GO:0070566)	4/22	0.0315487	0.800328	3.77018	13.0306	OAS1;OAS2;OAS3;ABL1
acylglycerol lipase activity (GO:0047372)	3/13	0.0325447	0.800328	5.08733	17.4248	ABHD3;ABHD2;ABHD6
cyclic-nucleotide phosphodiesterase activity (GO:0004112)	4/23	0.0365548	0.800328	3.57156	11.8181	CNP;PDE3A;PDE5A;PDE6A
4 iron, 4 sulfur cluster binding (GO:0051539)	3/14	0.0397432	0.800328	4.6246	14.9158	NFU1;RSAD2;NDUFS1
STAT family protein binding (GO:0097677)	2/6	0.0401542	0.800328	8.47397	27.2441	DTX3L;PARP9
thyroid hormone transmembrane transporter activity (GO:0015349)	2/6	0.0401542	0.800328	8.47397	27.2441	SLC7A5;SLC16A2
four-way junction helicase activity (GO:0009378)	2/6	0.0401542	0.800328	8.47397	27.2441	RECQL4;BLM
phosphatidylethanolamine flippase activity (GO:0090555)	2/6	0.0401542	0.800328	8.47397	27.2441	ABCA4;ATP11A
mannose binding (GO:0005537)	3/15	0.0476738	0.800328	4.23899	12.9008	CD209;CLN5;MBL2
oxidoreductase activity, acting on NAD(P)H, oxygen as acceptor (GO:0050664)	3/15	0.0476738	0.800328	4.23899	12.9008	NCF1;NCF2;CYBA
amino acid transmembrane transporter activity (GO:0015171)	6/49	0.0539257	0.800328	2.36845	6.91622	SLC7A5;SLC43A2;SLC3A1;SLC38A9;SLC16A2;SLC38A5
branched-chain amino acid transmembrane transporter activity (GO:0015658)	2/7	0.0541686	0.800328	6.77882	19.7647	SLC7A5;SLC38A9
peptide transmembrane transporter activity (GO:1904680)	2/7	0.0541686	0.800328	6.77882	19.7647	TAP2;TAP1
sodium channel activity (GO:0005272)	5/38	0.0585186	0.800328	2.57085	7.29712	SCN11A;SCN9A;KCNK1;ASIC3;SCN1A
ribosomal small subunit binding (GO:0043024)	3/17	0.0656403	0.800328	3.63304	9.89482	ERAL1;CPEB2;EIF4B
four-way junction DNA binding (GO:0000400)	3/17	0.0656403	0.800328	3.63304	9.89482	RAD51B;BLM;ABL1
MHC class I protein binding (GO:0042288)	3/17	0.0656403	0.800328	3.63304	9.89482	TAP2;TAP1;TAPBP
nucleobase-containing compound kinase activity (GO:0019205)	3/17	0.0656403	0.800328	3.63304	9.89482	CMPK2;NOL9;AK9
MHC protein binding (GO:0042287)	4/28	0.0680164	0.800328	2.82674	7.59829	MARCHF1;TAP2;TAP1;TAPBP
superoxide-generating NADPH oxidase activator activity (GO:0016176)	2/8	0.0696077	0.800328	5.64871	15.0531	NCF1;NCF2
arginine N-methyltransferase activity (GO:0016273)	2/8	0.0696077	0.800328	5.64871	15.0531	PRMT3;PRMT9
cAMP-dependent protein kinase inhibitor activity (GO:0004862)	2/8	0.0696077	0.800328	5.64871	15.0531	PKIB;PRKAR1A
MHC class Ib protein binding (GO:0023029)	2/8	0.0696077	0.800328	5.64871	15.0531	TAP2;TAP1
ubiquitin-protein transferase activity (GO:0004842)	29/392	0.0746918	0.800328	1.36121	3.53151	TRIM51;MARCHF1;UBA7;RNF8;UBE2L6;FBXO24;RNF112;RNF114;RNF213;UBR5;FBXO4;TRIM69;TRIM49;TRIM22;RSPRY1;DTX3L;AMFR;MIB2;UBE2A;PML;RBX1;RNF128;RNF149;TRIM14;BIRC6;TRIM37;RBCK1;TRIM38;TRIM31
[truncated: 638 more rows]

## Sheet: MSigDB Hallmark
Term	Overlap	P-value	Adjusted P-value	Odds Ratio	Combined Score	Genes
[truncated: 49 more rows]
